# Supplementary material for: Zintl cluster supported low coordinate Rh(i) centers for catalytic H/D exchange between H2 and D2
Source: Chem Sci. 2022 Jun 9;13(25):7626–33. doi: 10.1039/d2sc02552c (PMC9242017; doi:10.1039/d2sc02552c)
Supplement: SC-013-D2SC02552C-s003 [file SC-013-D2SC02552C-s003.cif]

# Electronic Supplementary Material (ESI) for Chemical Science.
# This journal is © The Royal Society of Chemistry 2022

####################################################################### 
# 
# This file contains crystal structure data downloaded from the 
# Cambridge Structural Database (CSD) hosted by the Cambridge 
# Crystallographic Data Centre (CCDC).
# 
# Full information about CCDC data access policies and citation 
# guidelines are available at http://www.ccdc.cam.ac.uk/access/V1 
# 
# Audit and citation data items may have been added by the CCDC. 
# Please retain this information to preserve the provenance of 
# this file and to allow appropriate attribution of the data. 
# 
#######################################################################

data_OTRhPMe3
_database_code_depnum_ccdc_archive 'CCDC 2155445'
loop_
_audit_author_name
_audit_author_address
'Jose Goicoechea'
;University of Oxford
United Kingdom
;
_audit_update_record             
;
2022-02-28 deposited with the CCDC.	2022-06-09 downloaded from the CCDC.
;

_audit_creation_method           SHELXL-2018/1
_shelx_SHELXL_version_number     2018/1
_chemical_name_systematic        
;
 Ge9{Si(SiMe3)}3Rh(PMe3)
;
_contact_author_fax              '+44 1865 272690'
_chemical_name_common            ?
_chemical_melting_point          ?
_chemical_formula_moiety         'C30 H90 Ge9 P Rh Si12'
_chemical_formula_sum            'C30 H90 Ge9 P Rh Si12'
_chemical_formula_weight         1575.28

loop_
_atom_type_symbol
_atom_type_description
_atom_type_scat_dispersion_real
_atom_type_scat_dispersion_imag
_atom_type_scat_source
C C 0.0181 0.0091 'International Tables Vol C Tables 4.2.6.8 and 6.1.1.4'
H H 0.0000 0.0000 'International Tables Vol C Tables 4.2.6.8 and 6.1.1.4'
Ge Ge -1.0885 0.8855 'International Tables Vol C Tables 4.2.6.8 and 6.1.1.4'
P P 0.2955 0.4335 'International Tables Vol C Tables 4.2.6.8 and 6.1.1.4'
Rh Rh 0.0927 3.6045 'International Tables Vol C Tables 4.2.6.8 and 6.1.1.4'
Si Si 0.2541 0.3302 'International Tables Vol C Tables 4.2.6.8 and 6.1.1.4'

_space_group_crystal_system      monoclinic
_space_group_IT_number           14
_space_group_name_H-M_alt        'P 21/c'
_space_group_name_Hall           '-P 2ybc'

_shelx_space_group_comment       
;
The symmetry employed for this shelxl refinement is uniquely defined
by the following loop, which should always be used as a source of
symmetry information in preference to the above space-group names.
They are only intended as comments.
;

loop_
_space_group_symop_operation_xyz
'x, y, z'
'-x, y+1/2, -z+1/2'
'-x, -y, -z'
'x, -y-1/2, z-1/2'

_cell_length_a                   14.44110(10)
_cell_length_b                   25.5519(2)
_cell_length_c                   18.90460(10)
_cell_angle_alpha                90
_cell_angle_beta                 101.7710(10)
_cell_angle_gamma                90
_cell_volume                     6829.06(8)
_cell_formula_units_Z            4
_cell_measurement_temperature    150(2)
_cell_measurement_reflns_used    57481
_cell_measurement_theta_min      2.9440
_cell_measurement_theta_max      76.5900

_exptl_crystal_description       plate
_exptl_crystal_colour            black
_exptl_crystal_density_meas      .
_exptl_crystal_density_method    .
_exptl_crystal_density_diffrn    1.532
_exptl_crystal_F_000             3144
_exptl_transmission_factor_min   .
_exptl_transmission_factor_max   .
_exptl_crystal_size_max          0.220
_exptl_crystal_size_mid          0.180
_exptl_crystal_size_min          0.060
_exptl_absorpt_coefficient_mu    8.686
_shelx_estimated_absorpt_T_min   0.251
_shelx_estimated_absorpt_T_max   0.624
_exptl_absorpt_correction_type   multi-scan
_exptl_absorpt_correction_T_min  0.19791
_exptl_absorpt_correction_T_max  1.00000
_exptl_absorpt_process_details   
;
CrysAlisPro 1.171.41.81a (Rigaku Oxford Diffraction, 2020)
Empirical absorption correction using spherical harmonics,
implemented in SCALE3 ABSPACK scaling algorithm.
;
_exptl_absorpt_special_details   .

_diffrn_ambient_temperature      150(2)
_diffrn_radiation_wavelength     1.54184
_diffrn_radiation_type           CuK\a
_diffrn_source                   'micro-focus sealed X-ray tube'
_diffrn_source_type              'SuperNova (Cu) X-ray Source'
_diffrn_measurement_device       'four-circle diffractometer'
_diffrn_measurement_device_type  'SuperNova, Dual, Cu at home/near, Atlas'
_diffrn_measurement_method       '\w scans'
_diffrn_detector                 'CCD plate'
_diffrn_detector_type            Atlas
_diffrn_detector_area_resol_mean 10.5035
_diffrn_reflns_number            132946
_diffrn_reflns_av_unetI/netI     0.0219
_diffrn_reflns_av_R_equivalents  0.0521
_diffrn_reflns_limit_h_min       -17
_diffrn_reflns_limit_h_max       18
_diffrn_reflns_limit_k_min       -32
_diffrn_reflns_limit_k_max       30
_diffrn_reflns_limit_l_min       -23
_diffrn_reflns_limit_l_max       23
_diffrn_reflns_theta_min         2.948
_diffrn_reflns_theta_max         76.788
_diffrn_reflns_theta_full        67.684
_diffrn_measured_fraction_theta_max 0.994
_diffrn_measured_fraction_theta_full 1.000
_diffrn_reflns_Laue_measured_fraction_max 0.994
_diffrn_reflns_Laue_measured_fraction_full 1.000
_diffrn_reflns_point_group_measured_fraction_max 0.994
_diffrn_reflns_point_group_measured_fraction_full 1.000
_reflns_number_total             14310
_reflns_number_gt                12542
_reflns_threshold_expression     'I > 2\s(I)'
_reflns_Friedel_coverage         0.000
_reflns_Friedel_fraction_max     .
_reflns_Friedel_fraction_full    .

_reflns_special_details          
;
 Reflections were merged by SHELXL according to the crystal
 class for the calculation of statistics and refinement.
 
 _reflns_Friedel_fraction is defined as the number of unique
 Friedel pairs measured divided by the number that would be
 possible theoretically, ignoring centric projections and
 systematic absences.
;

_computing_data_collection       'CrysAlisPro 1.171.41.81a (Rigaku OD, 2020)'
_computing_cell_refinement       'CrysAlisPro 1.171.41.81a (Rigaku OD, 2020)'
_computing_data_reduction        'CrysAlisPro 1.171.41.81a (Rigaku OD, 2020)'
_computing_structure_solution    'SHELXT 2014/5 (Sheldrick, 2014)'
_computing_structure_refinement  'SHELXL-2018/1 (Sheldrick, 2018)'
_computing_molecular_graphics    .
_computing_publication_material  .
_refine_special_details          .

_refine_ls_structure_factor_coef Fsqd
_refine_ls_matrix_type           full
_refine_ls_weighting_scheme      calc
_refine_ls_weighting_details     
'w=1/[\s^2^(Fo^2^)+(0.0442P)^2^+15.4871P] where P=(Fo^2^+2Fc^2^)/3'
_atom_sites_solution_primary     .
_atom_sites_solution_secondary   .
_atom_sites_solution_hydrogens   geom
_refine_ls_hydrogen_treatment    constr
_refine_ls_extinction_method     none
_refine_ls_extinction_coef       .
_refine_ls_number_reflns         14310
_refine_ls_number_parameters     569
_refine_ls_number_restraints     27
_refine_ls_R_factor_all          0.0456
_refine_ls_R_factor_gt           0.0393
_refine_ls_wR_factor_ref         0.1020
_refine_ls_wR_factor_gt          0.0975
_refine_ls_goodness_of_fit_ref   1.019
_refine_ls_restrained_S_all      1.027
_refine_ls_shift/su_max          0.002
_refine_ls_shift/su_mean         0.000

loop_
_atom_site_label
_atom_site_type_symbol
_atom_site_fract_x
_atom_site_fract_y
_atom_site_fract_z
_atom_site_U_iso_or_equiv
_atom_site_adp_type
_atom_site_occupancy
_atom_site_site_symmetry_order
_atom_site_calc_flag
_atom_site_refinement_flags_posn
_atom_site_refinement_flags_adp
_atom_site_refinement_flags_occupancy
_atom_site_disorder_assembly
_atom_site_disorder_group
Rh1 Rh 0.32769(3) 0.36604(2) 0.53661(2) 0.04031(13) Uani 0.6152(8) 1 d . . P A
1
Ge1 Ge 0.2695(4) 0.4391(3) 0.6928(3) 0.0320(6) Uani 0.6152(8) 1 d . . P A 1
Ge2 Ge 0.2009(6) 0.3453(3) 0.7241(6) 0.0348(8) Uani 0.6152(8) 1 d . . P A 1
Ge3 Ge 0.18561(17) 0.39021(12) 0.57742(15) 0.0338(5) Uani 0.6152(8) 1 d . . P A
1
Ge4 Ge 0.40922(5) 0.42645(3) 0.62794(4) 0.03907(17) Uani 0.6152(8) 1 d . . P A
1
Ge5 Ge 0.3656(6) 0.3825(3) 0.7958(4) 0.0363(7) Uani 0.6152(8) 1 d . . P A 1
Ge6 Ge 0.3600(5) 0.2933(2) 0.7433(4) 0.0326(7) Uani 0.6152(8) 1 d . . P A 1
Ge7 Ge 0.2557(5) 0.30600(18) 0.6162(4) 0.0295(6) Uani 0.6152(8) 1 d . . P A 1
Ge8 Ge 0.4844(5) 0.36054(19) 0.7209(3) 0.0311(6) Uani 0.6152(8) 1 d . . P A 1
Ge9 Ge 0.43259(5) 0.30310(3) 0.60438(4) 0.03884(17) Uani 0.6152(8) 1 d . . P A
1
Rh1A Rh 0.33110(5) 0.43058(3) 0.57244(4) 0.0418(2) Uani 0.3848(8) 1 d . . P A 2
Ge1A Ge 0.4847(8) 0.3502(3) 0.7153(6) 0.0310(9) Uani 0.3848(8) 1 d . . P A 2
Ge2A Ge 0.3645(10) 0.3911(5) 0.7929(6) 0.0386(14) Uani 0.3848(8) 1 d . . P A 2
Ge3A Ge 0.43941(7) 0.45184(4) 0.68115(6) 0.0367(3) Uani 0.3848(8) 1 d . . P A 2
Ge4A Ge 0.40639(8) 0.34496(5) 0.58852(6) 0.0387(3) Uani 0.3848(8) 1 d . . P A 2
Ge5A Ge 0.3575(9) 0.2834(4) 0.7438(7) 0.0317(10) Uani 0.3848(8) 1 d . . P A 2
Ge6A Ge 0.2094(10) 0.3468(6) 0.7330(9) 0.0365(16) Uani 0.3848(8) 1 d . . P A 2
Ge7A Ge 0.2578(7) 0.4341(4) 0.6814(5) 0.0343(11) Uani 0.3848(8) 1 d . . P A 2
Ge8A Ge 0.2609(8) 0.2955(3) 0.6157(6) 0.0287(9) Uani 0.3848(8) 1 d . . P A 2
Ge9A Ge 0.1793(4) 0.3891(2) 0.5787(3) 0.0640(16) Uani 0.3848(8) 1 d . . P A 2
P1 P 0.35249(11) 0.42268(9) 0.44782(8) 0.0909(6) Uani 1 1 d . . . . .
C1 C 0.0800(7) 0.5533(3) 0.5547(4) 0.142(4) Uani 1 1 d . . . . .
H1A H 0.091455 0.517928 0.538449 0.213 Uiso 1 1 calc R U . . .
H1B H 0.021305 0.553739 0.573029 0.213 Uiso 1 1 calc R U . . .
H1C H 0.074494 0.577710 0.513981 0.213 Uiso 1 1 calc R U . . .
C2 C 0.1578(4) 0.64104(19) 0.6582(4) 0.0788(17) Uani 1 1 d . . . . .
H2A H 0.210336 0.652042 0.696710 0.118 Uiso 1 1 calc R U . . .
H2B H 0.152089 0.665235 0.617271 0.118 Uiso 1 1 calc R U . . .
H2C H 0.098900 0.641265 0.676319 0.118 Uiso 1 1 calc R U . . .
C3 C 0.2926(6) 0.5761(2) 0.5925(4) 0.097(2) Uani 1 1 d . . . . .
H3A H 0.306828 0.541204 0.576098 0.146 Uiso 1 1 calc R U . . .
H3B H 0.284812 0.600676 0.551845 0.146 Uiso 1 1 calc R U . . .
H3C H 0.344756 0.587845 0.630870 0.146 Uiso 1 1 calc R U . . .
C4 C 0.4134(6) 0.5704(5) 0.7975(5) 0.180(6) Uani 1 1 d . . . . .
H4A H 0.398415 0.594530 0.756531 0.269 Uiso 1 1 calc R U . . .
H4B H 0.455668 0.587681 0.837891 0.269 Uiso 1 1 calc R U . . .
H4C H 0.444549 0.539189 0.783233 0.269 Uiso 1 1 calc R U . . .
C5 C 0.3338(7) 0.5055(3) 0.9030(3) 0.126(4) Uani 1 1 d . . . . .
H5A H 0.275766 0.494999 0.918428 0.189 Uiso 1 1 calc R U . . .
H5B H 0.365177 0.474515 0.888445 0.189 Uiso 1 1 calc R U . . .
H5C H 0.376296 0.523007 0.943102 0.189 Uiso 1 1 calc R U . . .
C6 C 0.2482(7) 0.6096(2) 0.8600(4) 0.113(3) Uani 1 1 d . . . . .
H6A H 0.189808 0.598957 0.874796 0.170 Uiso 1 1 calc R U . . .
H6B H 0.292157 0.624502 0.901500 0.170 Uiso 1 1 calc R U . . .
H6C H 0.233518 0.635947 0.821625 0.170 Uiso 1 1 calc R U . . .
C7 C -0.0167(4) 0.5600(2) 0.7550(5) 0.101(3) Uani 1 1 d . . . . .
H7A H 0.019867 0.583284 0.791545 0.152 Uiso 1 1 calc R U . . .
H7B H -0.026748 0.577134 0.707587 0.152 Uiso 1 1 calc R U . . .
H7C H -0.077945 0.552463 0.767346 0.152 Uiso 1 1 calc R U . . .
C8 C -0.0188(4) 0.4532(3) 0.6826(6) 0.148(5) Uani 1 1 d . . . . .
H8A H -0.026242 0.469525 0.634854 0.222 Uiso 1 1 calc R U . . .
H8B H 0.014658 0.419862 0.682759 0.222 Uiso 1 1 calc R U . . .
H8C H -0.081347 0.446982 0.693643 0.222 Uiso 1 1 calc R U . . .
C9 C 0.0643(7) 0.4666(3) 0.8425(6) 0.163(5) Uani 1 1 d . . . . .
H9A H 0.100671 0.490032 0.878972 0.244 Uiso 1 1 calc R U . . .
H9B H 0.001823 0.460407 0.853646 0.244 Uiso 1 1 calc R U . . .
H9C H 0.097827 0.433288 0.842762 0.244 Uiso 1 1 calc R U . . .
C10 C 0.3765(8) 0.1521(5) 0.5502(7) 0.233(7) Uani 1 1 d . U . . .
H10A H 0.353631 0.157873 0.498328 0.350 Uiso 1 1 calc R U . . .
H10B H 0.419670 0.180457 0.570226 0.350 Uiso 1 1 calc R U . . .
H10C H 0.410056 0.118581 0.557769 0.350 Uiso 1 1 calc R U . . .
C11 C 0.3155(5) 0.1403(2) 0.6927(3) 0.092(2) Uani 1 1 d . U . . .
H11A H 0.259641 0.139948 0.714692 0.138 Uiso 1 1 calc R U . . .
H11B H 0.348442 0.106646 0.701508 0.138 Uiso 1 1 calc R U . . .
H11C H 0.358056 0.168522 0.713965 0.138 Uiso 1 1 calc R U . . .
C12 C 0.2094(10) 0.0906(3) 0.5597(6) 0.221(7) Uani 1 1 d . U . . .
H12A H 0.154050 0.087559 0.582074 0.331 Uiso 1 1 calc R U . . .
H12B H 0.188523 0.092990 0.507149 0.331 Uiso 1 1 calc R U . . .
H12C H 0.249644 0.059636 0.571850 0.331 Uiso 1 1 calc R U . . .
C13 C 0.0628(4) 0.2069(2) 0.7074(2) 0.0638(13) Uani 1 1 d . . . . .
H13A H 0.100300 0.236034 0.731952 0.096 Uiso 1 1 calc R U . . .
H13B H 0.002692 0.204733 0.723671 0.096 Uiso 1 1 calc R U . . .
H13C H 0.097906 0.174124 0.718897 0.096 Uiso 1 1 calc R U . . .
C14 C -0.0326(4) 0.1622(2) 0.5610(3) 0.0812(18) Uani 1 1 d . . . . .
H14A H 0.003419 0.129645 0.571613 0.122 Uiso 1 1 calc R U . . .
H14B H -0.091745 0.159511 0.578507 0.122 Uiso 1 1 calc R U . . .
H14C H -0.046867 0.168203 0.508678 0.122 Uiso 1 1 calc R U . . .
C15 C -0.0323(3) 0.2795(2) 0.5854(3) 0.0673(14) Uani 1 1 d . . . . .
H15A H 0.004072 0.309334 0.609069 0.101 Uiso 1 1 calc R U . . .
H15B H -0.046555 0.285015 0.532973 0.101 Uiso 1 1 calc R U . . .
H15C H -0.091433 0.276323 0.602802 0.101 Uiso 1 1 calc R U . . .
C16 C 0.0638(5) 0.2917(3) 0.4142(3) 0.104(3) Uani 1 1 d . . . . .
H16A H 0.004804 0.283483 0.429821 0.155 Uiso 1 1 calc R U . . .
H16B H 0.090468 0.324207 0.437478 0.155 Uiso 1 1 calc R U . . .
H16C H 0.050924 0.296178 0.361627 0.155 Uiso 1 1 calc R U . . .
C17 C 0.2609(4) 0.2538(2) 0.4102(2) 0.0686(14) Uani 1 1 d . . . . .
H17A H 0.306597 0.225412 0.423746 0.103 Uiso 1 1 calc R U . . .
H17B H 0.247595 0.258351 0.357657 0.103 Uiso 1 1 calc R U . . .
H17C H 0.287139 0.286380 0.433507 0.103 Uiso 1 1 calc R U . . .
C18 C 0.0980(4) 0.1768(3) 0.3938(3) 0.0807(18) Uani 1 1 d . . . . .
H18A H 0.142514 0.147740 0.406950 0.121 Uiso 1 1 calc R U . . .
H18B H 0.038450 0.168575 0.408530 0.121 Uiso 1 1 calc R U . . .
H18C H 0.086028 0.182074 0.341331 0.121 Uiso 1 1 calc R U . . .
C19 C 0.5909(4) 0.21657(19) 0.8329(3) 0.0734(15) Uani 1 1 d . . . . .
H19A H 0.632217 0.205869 0.800308 0.110 Uiso 1 1 calc R U . . .
H19B H 0.592021 0.189749 0.870122 0.110 Uiso 1 1 calc R U . . .
H19C H 0.526091 0.220758 0.805273 0.110 Uiso 1 1 calc R U . . .
C20 C 0.5537(5) 0.2992(3) 0.9381(3) 0.0840(19) Uani 1 1 d . . . . .
H20A H 0.575094 0.332556 0.961508 0.126 Uiso 1 1 calc R U . . .
H20B H 0.489007 0.303168 0.910094 0.126 Uiso 1 1 calc R U . . .
H20C H 0.554938 0.272158 0.974944 0.126 Uiso 1 1 calc R U . . .
C21 C 0.7544(4) 0.2693(2) 0.9327(3) 0.0819(18) Uani 1 1 d . . . . .
H21A H 0.797627 0.259124 0.901297 0.123 Uiso 1 1 calc R U . . .
H21B H 0.776930 0.301739 0.958146 0.123 Uiso 1 1 calc R U . . .
H21C H 0.752035 0.241482 0.967915 0.123 Uiso 1 1 calc R U . . .
C22 C 0.6022(5) 0.4510(3) 0.8954(4) 0.096(2) Uani 1 1 d . . . . .
H22A H 0.594559 0.425420 0.932368 0.144 Uiso 1 1 calc R U . . .
H22B H 0.624950 0.484186 0.918648 0.144 Uiso 1 1 calc R U . . .
H22C H 0.541209 0.456654 0.862474 0.144 Uiso 1 1 calc R U . . .
C23 C 0.7025(7) 0.4750(2) 0.7741(3) 0.111(3) Uani 1 1 d . . . . .
H23A H 0.748315 0.462297 0.746341 0.166 Uiso 1 1 calc R U . . .
H23B H 0.641229 0.480610 0.741500 0.166 Uiso 1 1 calc R U . . .
H23C H 0.724970 0.508141 0.797674 0.166 Uiso 1 1 calc R U . . .
C24 C 0.8051(4) 0.4197(3) 0.9088(4) 0.105(3) Uani 1 1 d . . . . .
H24A H 0.799164 0.393857 0.945945 0.158 Uiso 1 1 calc R U . . .
H24B H 0.853823 0.408280 0.882942 0.158 Uiso 1 1 calc R U . . .
H24C H 0.822870 0.453643 0.931699 0.158 Uiso 1 1 calc R U . . .
C25 C 0.7233(5) 0.3674(2) 0.6323(3) 0.0774(16) Uani 1 1 d . . . . .
H25A H 0.740859 0.402519 0.651265 0.116 Uiso 1 1 calc R U . . .
H25B H 0.764872 0.356921 0.599822 0.116 Uiso 1 1 calc R U . . .
H25C H 0.657513 0.367687 0.605644 0.116 Uiso 1 1 calc R U . . .
C26 C 0.8621(4) 0.3184(4) 0.7577(4) 0.121(3) Uani 1 1 d . . . . .
H26A H 0.880252 0.352847 0.778846 0.182 Uiso 1 1 calc R U . . .
H26B H 0.869547 0.292117 0.796261 0.182 Uiso 1 1 calc R U . . .
H26C H 0.902626 0.309287 0.723855 0.182 Uiso 1 1 calc R U . . .
C27 C 0.7014(5) 0.2550(2) 0.6688(4) 0.091(2) Uani 1 1 d . . . . .
H27A H 0.707054 0.228922 0.707395 0.137 Uiso 1 1 calc R U . . .
H27B H 0.635846 0.256214 0.641803 0.137 Uiso 1 1 calc R U . . .
H27C H 0.743205 0.245448 0.635981 0.137 Uiso 1 1 calc R U . . .
C28 C 0.2512(7) 0.4126(5) 0.3745(5) 0.149(4) Uani 1 1 d . . . . .
H28A H 0.193515 0.423916 0.389851 0.223 Uiso 1 1 calc R U . . .
H28B H 0.259343 0.433117 0.332374 0.223 Uiso 1 1 calc R U . . .
H28C H 0.246152 0.375417 0.361729 0.223 Uiso 1 1 calc R U . . .
C29 C 0.3588(11) 0.4912(4) 0.4422(5) 0.195(6) Uani 1 1 d . . . . .
H29A H 0.305888 0.506881 0.459815 0.292 Uiso 1 1 calc R U . . .
H29B H 0.418663 0.503395 0.471788 0.292 Uiso 1 1 calc R U . . .
H29C H 0.355425 0.501464 0.391770 0.292 Uiso 1 1 calc R U . . .
C30 C 0.4504(7) 0.4014(5) 0.4148(7) 0.201(7) Uani 1 1 d . . . . .
H30A H 0.452970 0.363111 0.415826 0.301 Uiso 1 1 calc R U . . .
H30B H 0.445045 0.413667 0.364977 0.301 Uiso 1 1 calc R U . . .
H30C H 0.508283 0.415598 0.444995 0.301 Uiso 1 1 calc R U . . .
Si1 Si 0.19833(7) 0.51569(4) 0.72577(6) 0.0414(2) Uani 1 1 d . . . . .
Si2 Si 0.18073(10) 0.57361(5) 0.62801(8) 0.0587(3) Uani 1 1 d . . . . .
Si3 Si 0.30399(12) 0.55115(7) 0.82552(8) 0.0716(4) Uani 1 1 d . . . . .
Si4 Si 0.05006(11) 0.49738(5) 0.75185(12) 0.0827(6) Uani 1 1 d . . . . .
Si5 Si 0.18075(7) 0.22431(4) 0.56554(5) 0.0347(2) Uani 1 1 d . . . . .
Si6 Si 0.27834(14) 0.15099(7) 0.59450(9) 0.0822(5) Uani 1 1 d . U . . .
Si7 Si 0.03888(8) 0.21802(5) 0.60699(6) 0.0465(3) Uani 1 1 d . . . . .
Si8 Si 0.14951(8) 0.23753(5) 0.44021(5) 0.0454(2) Uani 1 1 d . . . . .
Si9 Si 0.64014(7) 0.34487(4) 0.78940(5) 0.03444(19) Uani 1 1 d . . . . .
Si10 Si 0.63342(8) 0.28001(5) 0.87665(6) 0.0496(3) Uani 1 1 d . . . . .
Si11 Si 0.68927(9) 0.42600(5) 0.84359(6) 0.0496(3) Uani 1 1 d . . . . .
Si12 Si 0.73572(8) 0.32015(5) 0.70863(7) 0.0503(3) Uani 1 1 d . . . . .

loop_
_atom_site_aniso_label
_atom_site_aniso_U_11
_atom_site_aniso_U_22
_atom_site_aniso_U_33
_atom_site_aniso_U_23
_atom_site_aniso_U_13
_atom_site_aniso_U_12
Rh1 0.0413(2) 0.0537(3) 0.0275(2) 0.00844(18) 0.01094(17) -0.0023(2)
Ge1 0.0308(13) 0.0318(12) 0.0344(13) 0.0030(10) 0.0095(11) 0.0018(8)
Ge2 0.0320(13) 0.0433(10) 0.0308(19) 0.0022(9) 0.0107(13) -0.0001(10)
Ge3 0.0255(7) 0.0427(11) 0.0328(10) 0.0063(8) 0.0048(6) -0.0032(6)
Ge4 0.0378(4) 0.0408(4) 0.0408(4) 0.0098(3) 0.0133(3) 0.0003(3)
Ge5 0.0427(8) 0.026(2) 0.0393(8) 0.0030(11) 0.0065(6) 0.0009(12)
Ge6 0.0384(8) 0.0281(19) 0.0304(6) -0.0019(12) 0.0047(5) 0.0022(12)
Ge7 0.0322(8) 0.0308(17) 0.0257(5) -0.0021(12) 0.0063(5) -0.0024(12)
Ge8 0.0278(6) 0.0350(18) 0.0294(11) 0.0022(11) 0.0031(6) 0.0032(12)
Ge9 0.0356(3) 0.0497(4) 0.0324(3) -0.0074(3) 0.0097(3) 0.0017(3)
Rh1A 0.0404(4) 0.0589(5) 0.0271(3) 0.0107(3) 0.0095(3) 0.0020(3)
Ge1A 0.0324(9) 0.029(2) 0.0311(13) -0.0036(14) 0.0046(8) 0.0009(15)
Ge2A 0.0394(12) 0.022(3) 0.0524(19) 0.0043(14) 0.0054(10) 0.0016(16)
Ge3A 0.0317(5) 0.0345(5) 0.0456(6) 0.0054(5) 0.0116(4) -0.0001(4)
Ge4A 0.0360(5) 0.0548(7) 0.0273(5) -0.0032(5) 0.0111(4) -0.0026(5)
Ge5A 0.0446(12) 0.024(3) 0.0269(9) -0.0015(17) 0.0074(7) -0.0002(17)
Ge6A 0.034(2) 0.0475(18) 0.031(3) 0.0060(17) 0.012(2) -0.0056(13)
Ge7A 0.0306(18) 0.0296(15) 0.042(3) -0.0006(15) 0.0050(16) 0.0021(12)
Ge8A 0.0370(13) 0.025(2) 0.0248(8) -0.0023(16) 0.0080(8) -0.0007(16)
Ge9A 0.071(3) 0.059(3) 0.053(3) 0.0159(19) -0.0071(19) 0.019(2)
P1 0.0714(9) 0.1468(16) 0.0586(8) 0.0550(10) 0.0229(7) -0.0036(9)
C1 0.185(9) 0.089(5) 0.106(6) 0.019(4) -0.077(6) -0.033(5)
C2 0.070(3) 0.040(3) 0.123(5) 0.014(3) 0.012(3) 0.011(2)
C3 0.155(7) 0.057(3) 0.102(5) 0.025(3) 0.079(5) 0.019(4)
C4 0.081(5) 0.339(17) 0.110(7) -0.060(9) -0.003(5) -0.089(8)
C5 0.219(10) 0.097(5) 0.049(3) -0.025(3) -0.005(4) 0.065(6)
C6 0.176(8) 0.059(4) 0.096(5) -0.030(3) 0.008(5) 0.008(4)
C7 0.065(3) 0.057(3) 0.196(8) -0.021(4) 0.061(4) 0.011(3)
C8 0.059(4) 0.095(5) 0.306(14) -0.089(7) 0.077(6) -0.034(4)
C9 0.188(10) 0.116(7) 0.238(12) 0.073(7) 0.167(10) 0.029(6)
C10 0.180(9) 0.266(12) 0.301(13) 0.177(10) 0.158(9) 0.169(9)
C11 0.126(6) 0.054(3) 0.078(4) 0.010(3) -0.019(4) 0.023(3)
C12 0.364(16) 0.067(4) 0.160(9) -0.048(5) -0.114(10) 0.097(6)
C13 0.079(3) 0.079(3) 0.038(2) 0.000(2) 0.023(2) -0.026(3)
C14 0.088(4) 0.096(4) 0.063(3) -0.022(3) 0.023(3) -0.047(3)
C15 0.044(2) 0.100(4) 0.062(3) 0.001(3) 0.021(2) 0.008(2)
C16 0.138(6) 0.141(6) 0.034(2) 0.019(3) 0.023(3) 0.084(5)
C17 0.076(3) 0.097(4) 0.039(2) -0.015(2) 0.025(2) -0.022(3)
C18 0.086(4) 0.112(5) 0.044(3) -0.025(3) 0.013(3) -0.041(4)
C19 0.072(3) 0.048(3) 0.095(4) 0.019(3) 0.003(3) 0.001(2)
C20 0.096(4) 0.105(5) 0.060(3) 0.035(3) 0.036(3) 0.030(4)
C21 0.068(3) 0.086(4) 0.078(4) 0.024(3) -0.017(3) 0.015(3)
C22 0.086(4) 0.102(5) 0.101(5) -0.071(4) 0.021(4) -0.017(4)
C23 0.215(9) 0.049(3) 0.067(4) -0.001(3) 0.023(5) -0.026(4)
C24 0.071(4) 0.080(4) 0.138(6) -0.026(4) -0.041(4) -0.012(3)
C25 0.099(4) 0.081(4) 0.063(3) 0.005(3) 0.041(3) -0.001(3)
C26 0.046(3) 0.242(10) 0.076(4) -0.025(5) 0.013(3) 0.035(5)
C27 0.122(5) 0.061(3) 0.107(5) -0.026(3) 0.064(4) 0.004(3)
C28 0.122(7) 0.200(11) 0.116(7) 0.056(7) 0.006(6) -0.032(7)
C29 0.36(2) 0.127(8) 0.098(7) -0.017(6) 0.058(10) 0.013(10)
C30 0.160(9) 0.242(13) 0.248(14) 0.133(11) 0.153(10) 0.096(9)
Si1 0.0382(5) 0.0338(5) 0.0549(6) -0.0005(4) 0.0158(4) 0.0011(4)
Si2 0.0656(8) 0.0407(6) 0.0636(8) 0.0069(5) -0.0012(6) -0.0020(5)
Si3 0.0778(10) 0.0815(10) 0.0530(8) -0.0184(7) 0.0072(7) 0.0012(8)
Si4 0.0629(8) 0.0418(7) 0.1631(18) -0.0072(8) 0.0692(11) -0.0010(6)
Si5 0.0400(5) 0.0363(5) 0.0288(4) -0.0013(4) 0.0090(4) 0.0022(4)
Si6 0.1102(13) 0.0718(10) 0.0713(9) 0.0250(8) 0.0339(9) 0.0524(9)
Si7 0.0474(6) 0.0604(7) 0.0337(5) -0.0075(5) 0.0130(4) -0.0178(5)
Si8 0.0490(6) 0.0611(7) 0.0276(5) -0.0078(4) 0.0114(4) 0.0069(5)
Si9 0.0304(4) 0.0385(5) 0.0327(4) -0.0021(4) 0.0023(4) 0.0031(4)
Si10 0.0479(6) 0.0533(6) 0.0449(6) 0.0145(5) 0.0034(5) 0.0113(5)
Si11 0.0548(6) 0.0455(6) 0.0438(6) -0.0076(5) -0.0011(5) -0.0051(5)
Si12 0.0411(6) 0.0633(7) 0.0488(6) -0.0030(5) 0.0145(5) 0.0090(5)

_geom_special_details            
;
 All esds (except the esd in the dihedral angle between two l.s. planes)
 are estimated using the full covariance matrix.  The cell esds are taken
 into account individually in the estimation of esds in distances, angles
 and torsion angles; correlations between esds in cell parameters are only
 used when they are defined by crystal symmetry.  An approximate (isotropic)
 treatment of cell esds is used for estimating esds involving l.s. planes.
;

loop_
_geom_bond_atom_site_label_1
_geom_bond_atom_site_label_2
_geom_bond_distance
_geom_bond_site_symmetry_2
_geom_bond_publ_flag
Rh1 P1 2.2992(14) . ?
Rh1 Ge9 2.3939(9) . ?
Rh1 Ge3 2.415(2) . ?
Rh1 Ge4 2.4333(9) . ?
Rh1 Ge7 2.517(7) . ?
Ge1 Si1 2.354(7) . ?
Ge1 Ge4 2.586(6) . ?
Ge1 Ge5 2.589(10) . ?
Ge1 Ge3 2.590(6) . ?
Ge1 Ge2 2.703(11) . ?
Ge2 Ge7 2.540(11) . ?
Ge2 Ge6 2.614(11) . ?
Ge2 Ge5 2.661(13) . ?
Ge3 Ge7 2.427(6) . ?
Ge4 Ge8 2.516(6) . ?
Ge5 Ge6 2.480(9) . ?
Ge5 Ge8 2.501(10) . ?
Ge6 Ge8 2.581(9) . ?
Ge6 Ge7 2.583(10) . ?
Ge7 Si5 2.454(6) . ?
Ge7 Ge9 2.610(7) . ?
Ge8 Si9 2.389(6) . ?
Ge8 Ge9 2.626(5) . ?
Rh1A Ge3A 2.3776(14) . ?
Rh1A Ge4A 2.4345(15) . ?
Rh1A P1 2.4461(17) . ?
Rh1A Ge9A 2.460(5) . ?
Rh1A Ge7A 2.502(10) . ?
Ge1A Si9 2.395(11) . ?
Ge1A Ge4A 2.437(11) . ?
Ge1A Ge5A 2.641(16) . ?
Ge1A Ge2A 2.702(16) . ?
Ge1A Ge3A 2.723(9) . ?
Ge2A Ge6A 2.56(2) . ?
Ge2A Ge7A 2.588(16) . ?
Ge2A Ge5A 2.899(15) . ?
Ge3A Ge7A 2.663(10) . ?
Ge4A Ge8A 2.592(12) . ?
Ge5A Ge8A 2.556(17) . ?
Ge5A Ge6A 2.657(18) . ?
Ge6A Ge7A 2.586(17) . ?
Ge6A Ge8A 2.804(18) . ?
Ge7A Ge9A 2.340(11) . ?
Ge7A Si1 2.467(11) . ?
Ge8A Si5 2.258(10) . ?
Ge8A Ge9A 2.694(10) . ?
P1 C30 1.745(8) . ?
P1 C29 1.757(11) . ?
P1 C28 1.816(9) . ?
C1 Si2 1.866(7) . ?
C1 H1A 0.9800 . ?
C1 H1B 0.9800 . ?
C1 H1C 0.9800 . ?
C2 Si2 1.866(5) . ?
C2 H2A 0.9800 . ?
C2 H2B 0.9800 . ?
C2 H2C 0.9800 . ?
C3 Si2 1.873(7) . ?
C3 H3A 0.9800 . ?
C3 H3B 0.9800 . ?
C3 H3C 0.9800 . ?
C4 Si3 1.832(9) . ?
C4 H4A 0.9800 . ?
C4 H4B 0.9800 . ?
C4 H4C 0.9800 . ?
C5 Si3 1.852(7) . ?
C5 H5A 0.9800 . ?
C5 H5B 0.9800 . ?
C5 H5C 0.9800 . ?
C6 Si3 1.876(7) . ?
C6 H6A 0.9800 . ?
C6 H6B 0.9800 . ?
C6 H6C 0.9800 . ?
C7 Si4 1.876(5) . ?
C7 H7A 0.9800 . ?
C7 H7B 0.9800 . ?
C7 H7C 0.9800 . ?
C8 Si4 1.856(8) . ?
C8 H8A 0.9800 . ?
C8 H8B 0.9800 . ?
C8 H8C 0.9800 . ?
C9 Si4 1.858(9) . ?
C9 H9A 0.9800 . ?
C9 H9B 0.9800 . ?
C9 H9C 0.9800 . ?
C10 Si6 1.788(9) . ?
C10 H10A 0.9800 . ?
C10 H10B 0.9800 . ?
C10 H10C 0.9800 . ?
C11 Si6 1.844(6) . ?
C11 H11A 0.9800 . ?
C11 H11B 0.9800 . ?
C11 H11C 0.9800 . ?
C12 Si6 1.882(10) . ?
C12 H12A 0.9800 . ?
C12 H12B 0.9800 . ?
C12 H12C 0.9800 . ?
C13 Si7 1.880(4) . ?
C13 H13A 0.9800 . ?
C13 H13B 0.9800 . ?
C13 H13C 0.9800 . ?
C14 Si7 1.868(5) . ?
C14 H14A 0.9800 . ?
C14 H14B 0.9800 . ?
C14 H14C 0.9800 . ?
C15 Si7 1.876(6) . ?
C15 H15A 0.9800 . ?
C15 H15B 0.9800 . ?
C15 H15C 0.9800 . ?
C16 Si8 1.856(6) . ?
C16 H16A 0.9800 . ?
C16 H16B 0.9800 . ?
C16 H16C 0.9800 . ?
C17 Si8 1.858(5) . ?
C17 H17A 0.9800 . ?
C17 H17B 0.9800 . ?
C17 H17C 0.9800 . ?
C18 Si8 1.862(5) . ?
C18 H18A 0.9800 . ?
C18 H18B 0.9800 . ?
C18 H18C 0.9800 . ?
C19 Si10 1.866(6) . ?
C19 H19A 0.9800 . ?
C19 H19B 0.9800 . ?
C19 H19C 0.9800 . ?
C20 Si10 1.860(6) . ?
C20 H20A 0.9800 . ?
C20 H20B 0.9800 . ?
C20 H20C 0.9800 . ?
C21 Si10 1.869(5) . ?
C21 H21A 0.9800 . ?
C21 H21B 0.9800 . ?
C21 H21C 0.9800 . ?
C22 Si11 1.857(6) . ?
C22 H22A 0.9800 . ?
C22 H22B 0.9800 . ?
C22 H22C 0.9800 . ?
C23 Si11 1.854(6) . ?
C23 H23A 0.9800 . ?
C23 H23B 0.9800 . ?
C23 H23C 0.9800 . ?
C24 Si11 1.871(6) . ?
C24 H24A 0.9800 . ?
C24 H24B 0.9800 . ?
C24 H24C 0.9800 . ?
C25 Si12 1.862(6) . ?
C25 H25A 0.9800 . ?
C25 H25B 0.9800 . ?
C25 H25C 0.9800 . ?
C26 Si12 1.872(6) . ?
C26 H26A 0.9800 . ?
C26 H26B 0.9800 . ?
C26 H26C 0.9800 . ?
C27 Si12 1.852(6) . ?
C27 H27A 0.9800 . ?
C27 H27B 0.9800 . ?
C27 H27C 0.9800 . ?
C28 H28A 0.9800 . ?
C28 H28B 0.9800 . ?
C28 H28C 0.9800 . ?
C29 H29A 0.9800 . ?
C29 H29B 0.9800 . ?
C29 H29C 0.9800 . ?
C30 H30A 0.9800 . ?
C30 H30B 0.9800 . ?
C30 H30C 0.9800 . ?
Si1 Si4 2.3404(16) . ?
Si1 Si2 2.3407(17) . ?
Si1 Si3 2.3519(19) . ?
Si5 Si6 2.3410(16) . ?
Si5 Si7 2.3435(14) . ?
Si5 Si8 2.3442(14) . ?
Si9 Si12 2.3444(14) . ?
Si9 Si10 2.3541(15) . ?
Si9 Si11 2.3567(15) . ?

loop_
_geom_angle_atom_site_label_1
_geom_angle_atom_site_label_2
_geom_angle_atom_site_label_3
_geom_angle
_geom_angle_site_symmetry_1
_geom_angle_site_symmetry_3
_geom_angle_publ_flag
P1 Rh1 Ge9 129.63(5) . . ?
P1 Rh1 Ge3 109.95(9) . . ?
Ge9 Rh1 Ge3 119.14(8) . . ?
P1 Rh1 Ge4 89.64(6) . . ?
Ge9 Rh1 Ge4 83.38(3) . . ?
Ge3 Rh1 Ge4 86.03(7) . . ?
P1 Rh1 Ge7 164.78(16) . . ?
Ge9 Rh1 Ge7 64.16(14) . . ?
Ge3 Rh1 Ge7 58.90(14) . . ?
Ge4 Rh1 Ge7 99.30(15) . . ?
Si1 Ge1 Ge4 130.9(3) . . ?
Si1 Ge1 Ge5 117.5(3) . . ?
Ge4 Ge1 Ge5 86.4(3) . . ?
Si1 Ge1 Ge3 118.0(3) . . ?
Ge4 Ge1 Ge3 79.43(17) . . ?
Ge5 Ge1 Ge3 116.8(3) . . ?
Si1 Ge1 Ge2 118.7(3) . . ?
Ge4 Ge1 Ge2 110.5(3) . . ?
Ge5 Ge1 Ge2 60.3(3) . . ?
Ge3 Ge1 Ge2 68.2(3) . . ?
Ge7 Ge2 Ge6 60.1(3) . . ?
Ge7 Ge2 Ge5 99.1(4) . . ?
Ge6 Ge2 Ge5 56.1(3) . . ?
Ge7 Ge2 Ge1 89.2(3) . . ?
Ge6 Ge2 Ge1 97.4(4) . . ?
Ge5 Ge2 Ge1 57.7(3) . . ?
Rh1 Ge3 Ge7 62.65(19) . . ?
Rh1 Ge3 Ge1 96.33(16) . . ?
Ge7 Ge3 Ge1 94.5(2) . . ?
Rh1 Ge4 Ge8 98.54(11) . . ?
Rh1 Ge4 Ge1 95.98(12) . . ?
Ge8 Ge4 Ge1 91.1(2) . . ?
Ge6 Ge5 Ge8 62.4(3) . . ?
Ge6 Ge5 Ge1 104.1(3) . . ?
Ge8 Ge5 Ge1 91.3(3) . . ?
Ge6 Ge5 Ge2 61.0(3) . . ?
Ge8 Ge5 Ge2 106.0(3) . . ?
Ge1 Ge5 Ge2 62.0(3) . . ?
Ge5 Ge6 Ge8 59.2(3) . . ?
Ge5 Ge6 Ge7 102.9(3) . . ?
Ge8 Ge6 Ge7 93.3(3) . . ?
Ge5 Ge6 Ge2 62.9(3) . . ?
Ge8 Ge6 Ge2 105.1(3) . . ?
Ge7 Ge6 Ge2 58.5(3) . . ?
Ge3 Ge7 Si5 120.8(3) . . ?
Ge3 Ge7 Rh1 58.44(14) . . ?
Si5 Ge7 Rh1 119.2(3) . . ?
Ge3 Ge7 Ge2 73.3(3) . . ?
Si5 Ge7 Ge2 117.7(4) . . ?
Rh1 Ge7 Ge2 118.3(3) . . ?
Ge3 Ge7 Ge6 121.4(3) . . ?
Si5 Ge7 Ge6 112.6(2) . . ?
Rh1 Ge7 Ge6 113.5(3) . . ?
Ge2 Ge7 Ge6 61.4(3) . . ?
Ge3 Ge7 Ge9 110.8(3) . . ?
Si5 Ge7 Ge9 107.7(2) . . ?
Rh1 Ge7 Ge9 55.63(15) . . ?
Ge2 Ge7 Ge9 123.4(4) . . ?
Ge6 Ge7 Ge9 71.4(3) . . ?
Si9 Ge8 Ge5 114.2(3) . . ?
Si9 Ge8 Ge4 135.7(3) . . ?
Ge5 Ge8 Ge4 89.9(3) . . ?
Si9 Ge8 Ge6 114.2(3) . . ?
Ge5 Ge8 Ge6 58.4(3) . . ?
Ge4 Ge8 Ge6 110.1(3) . . ?
Si9 Ge8 Ge9 115.9(2) . . ?
Ge5 Ge8 Ge9 119.3(3) . . ?
Ge4 Ge8 Ge9 77.25(18) . . ?
Ge6 Ge8 Ge9 71.2(2) . . ?
Rh1 Ge9 Ge7 60.21(14) . . ?
Rh1 Ge9 Ge8 96.57(13) . . ?
Ge7 Ge9 Ge8 91.6(2) . . ?
Ge3A Rh1A Ge4A 84.21(4) . . ?
Ge3A Rh1A P1 131.40(6) . . ?
Ge4A Rh1A P1 84.55(6) . . ?
Ge3A Rh1A Ge9A 119.50(15) . . ?
Ge4A Rh1A Ge9A 89.21(15) . . ?
P1 Rh1A Ge9A 107.44(15) . . ?
Ge3A Rh1A Ge7A 66.1(2) . . ?
Ge4A Rh1A Ge7A 100.5(3) . . ?
P1 Rh1A Ge7A 162.5(2) . . ?
Ge9A Rh1A Ge7A 56.3(2) . . ?
Si9 Ge1A Ge4A 139.8(5) . . ?
Si9 Ge1A Ge5A 116.8(5) . . ?
Ge4A Ge1A Ge5A 87.9(4) . . ?
Si9 Ge1A Ge2A 109.5(5) . . ?
Ge4A Ge1A Ge2A 109.6(5) . . ?
Ge5A Ge1A Ge2A 65.7(5) . . ?
Si9 Ge1A Ge3A 110.1(3) . . ?
Ge4A Ge1A Ge3A 77.2(3) . . ?
Ge5A Ge1A Ge3A 121.4(5) . . ?
Ge2A Ge1A Ge3A 67.1(3) . . ?
Ge6A Ge2A Ge7A 60.3(5) . . ?
Ge6A Ge2A Ge1A 100.9(5) . . ?
Ge7A Ge2A Ge1A 93.6(5) . . ?
Ge6A Ge2A Ge5A 57.9(5) . . ?
Ge7A Ge2A Ge5A 99.5(5) . . ?
Ge1A Ge2A Ge5A 56.1(4) . . ?
Rh1A Ge3A Ge7A 59.2(2) . . ?
Rh1A Ge3A Ge1A 94.1(2) . . ?
Ge7A Ge3A Ge1A 91.5(4) . . ?
Rh1A Ge4A Ge1A 100.31(19) . . ?
Rh1A Ge4A Ge8A 95.94(18) . . ?
Ge1A Ge4A Ge8A 93.7(4) . . ?
Ge8A Ge5A Ge1A 89.8(5) . . ?
Ge8A Ge5A Ge6A 65.0(5) . . ?
Ge1A Ge5A Ge6A 99.9(5) . . ?
Ge8A Ge5A Ge2A 99.5(4) . . ?
Ge1A Ge5A Ge2A 58.1(4) . . ?
Ge6A Ge5A Ge2A 54.6(5) . . ?
Ge2A Ge6A Ge7A 60.4(5) . . ?
Ge2A Ge6A Ge5A 67.5(5) . . ?
Ge7A Ge6A Ge5A 106.2(6) . . ?
Ge2A Ge6A Ge8A 102.0(6) . . ?
Ge7A Ge6A Ge8A 88.3(5) . . ?
Ge5A Ge6A Ge8A 55.7(4) . . ?
Ge9A Ge7A Si1 123.6(5) . . ?
Ge9A Ge7A Rh1A 61.0(3) . . ?
Si1 Ge7A Rh1A 123.0(4) . . ?
Ge9A Ge7A Ge6A 76.5(5) . . ?
Si1 Ge7A Ge6A 117.5(5) . . ?
Rh1A Ge7A Ge6A 118.2(5) . . ?
Ge9A Ge7A Ge2A 125.1(5) . . ?
Si1 Ge7A Ge2A 105.8(4) . . ?
Rh1A Ge7A Ge2A 112.0(5) . . ?
Ge6A Ge7A Ge2A 59.3(5) . . ?
Ge9A Ge7A Ge3A 113.1(4) . . ?
Si1 Ge7A Ge3A 105.5(3) . . ?
Rh1A Ge7A Ge3A 54.7(2) . . ?
Ge6A Ge7A Ge3A 119.3(5) . . ?
Ge2A Ge7A Ge3A 69.6(4) . . ?
Si5 Ge8A Ge5A 115.8(4) . . ?
Si5 Ge8A Ge4A 132.6(5) . . ?
Ge5A Ge8A Ge4A 86.5(4) . . ?
Si5 Ge8A Ge9A 116.5(5) . . ?
Ge5A Ge8A Ge9A 118.6(4) . . ?
Ge4A Ge8A Ge9A 81.1(3) . . ?
Si5 Ge8A Ge6A 120.9(6) . . ?
Ge5A Ge8A Ge6A 59.2(5) . . ?
Ge4A Ge8A Ge6A 106.6(4) . . ?
Ge9A Ge8A Ge6A 67.5(4) . . ?
Ge7A Ge9A Rh1A 62.8(3) . . ?
Ge7A Ge9A Ge8A 96.2(4) . . ?
Rh1A Ge9A Ge8A 92.8(3) . . ?
C30 P1 C29 103.4(6) . . ?
C30 P1 C28 105.5(6) . . ?
C29 P1 C28 98.0(6) . . ?
C30 P1 Rh1 108.9(3) . . ?
C29 P1 Rh1 133.6(3) . . ?
C28 P1 Rh1 104.3(3) . . ?
C30 P1 Rh1A 129.9(4) . . ?
C29 P1 Rh1A 89.7(3) . . ?
C28 P1 Rh1A 120.4(3) . . ?
Si2 C1 H1A 109.5 . . ?
Si2 C1 H1B 109.5 . . ?
H1A C1 H1B 109.5 . . ?
Si2 C1 H1C 109.5 . . ?
H1A C1 H1C 109.5 . . ?
H1B C1 H1C 109.5 . . ?
Si2 C2 H2A 109.5 . . ?
Si2 C2 H2B 109.5 . . ?
H2A C2 H2B 109.5 . . ?
Si2 C2 H2C 109.5 . . ?
H2A C2 H2C 109.5 . . ?
H2B C2 H2C 109.5 . . ?
Si2 C3 H3A 109.5 . . ?
Si2 C3 H3B 109.5 . . ?
H3A C3 H3B 109.5 . . ?
Si2 C3 H3C 109.5 . . ?
H3A C3 H3C 109.5 . . ?
H3B C3 H3C 109.5 . . ?
Si3 C4 H4A 109.5 . . ?
Si3 C4 H4B 109.5 . . ?
H4A C4 H4B 109.5 . . ?
Si3 C4 H4C 109.5 . . ?
H4A C4 H4C 109.5 . . ?
H4B C4 H4C 109.5 . . ?
Si3 C5 H5A 109.5 . . ?
Si3 C5 H5B 109.5 . . ?
H5A C5 H5B 109.5 . . ?
Si3 C5 H5C 109.5 . . ?
H5A C5 H5C 109.5 . . ?
H5B C5 H5C 109.5 . . ?
Si3 C6 H6A 109.5 . . ?
Si3 C6 H6B 109.5 . . ?
H6A C6 H6B 109.5 . . ?
Si3 C6 H6C 109.5 . . ?
H6A C6 H6C 109.5 . . ?
H6B C6 H6C 109.5 . . ?
Si4 C7 H7A 109.5 . . ?
Si4 C7 H7B 109.5 . . ?
H7A C7 H7B 109.5 . . ?
Si4 C7 H7C 109.5 . . ?
H7A C7 H7C 109.5 . . ?
H7B C7 H7C 109.5 . . ?
Si4 C8 H8A 109.5 . . ?
Si4 C8 H8B 109.5 . . ?
H8A C8 H8B 109.5 . . ?
Si4 C8 H8C 109.5 . . ?
H8A C8 H8C 109.5 . . ?
H8B C8 H8C 109.5 . . ?
Si4 C9 H9A 109.5 . . ?
Si4 C9 H9B 109.5 . . ?
H9A C9 H9B 109.5 . . ?
Si4 C9 H9C 109.5 . . ?
H9A C9 H9C 109.5 . . ?
H9B C9 H9C 109.5 . . ?
Si6 C10 H10A 109.5 . . ?
Si6 C10 H10B 109.5 . . ?
H10A C10 H10B 109.5 . . ?
Si6 C10 H10C 109.5 . . ?
H10A C10 H10C 109.5 . . ?
H10B C10 H10C 109.5 . . ?
Si6 C11 H11A 109.5 . . ?
Si6 C11 H11B 109.5 . . ?
H11A C11 H11B 109.5 . . ?
Si6 C11 H11C 109.5 . . ?
H11A C11 H11C 109.5 . . ?
H11B C11 H11C 109.5 . . ?
Si6 C12 H12A 109.5 . . ?
Si6 C12 H12B 109.5 . . ?
H12A C12 H12B 109.5 . . ?
Si6 C12 H12C 109.5 . . ?
H12A C12 H12C 109.5 . . ?
H12B C12 H12C 109.5 . . ?
Si7 C13 H13A 109.5 . . ?
Si7 C13 H13B 109.5 . . ?
H13A C13 H13B 109.5 . . ?
Si7 C13 H13C 109.5 . . ?
H13A C13 H13C 109.5 . . ?
H13B C13 H13C 109.5 . . ?
Si7 C14 H14A 109.5 . . ?
Si7 C14 H14B 109.5 . . ?
H14A C14 H14B 109.5 . . ?
Si7 C14 H14C 109.5 . . ?
H14A C14 H14C 109.5 . . ?
H14B C14 H14C 109.5 . . ?
Si7 C15 H15A 109.5 . . ?
Si7 C15 H15B 109.5 . . ?
H15A C15 H15B 109.5 . . ?
Si7 C15 H15C 109.5 . . ?
H15A C15 H15C 109.5 . . ?
H15B C15 H15C 109.5 . . ?
Si8 C16 H16A 109.5 . . ?
Si8 C16 H16B 109.5 . . ?
H16A C16 H16B 109.5 . . ?
Si8 C16 H16C 109.5 . . ?
H16A C16 H16C 109.5 . . ?
H16B C16 H16C 109.5 . . ?
Si8 C17 H17A 109.5 . . ?
Si8 C17 H17B 109.5 . . ?
H17A C17 H17B 109.5 . . ?
Si8 C17 H17C 109.5 . . ?
H17A C17 H17C 109.5 . . ?
H17B C17 H17C 109.5 . . ?
Si8 C18 H18A 109.5 . . ?
Si8 C18 H18B 109.5 . . ?
H18A C18 H18B 109.5 . . ?
Si8 C18 H18C 109.5 . . ?
H18A C18 H18C 109.5 . . ?
H18B C18 H18C 109.5 . . ?
Si10 C19 H19A 109.5 . . ?
Si10 C19 H19B 109.5 . . ?
H19A C19 H19B 109.5 . . ?
Si10 C19 H19C 109.5 . . ?
H19A C19 H19C 109.5 . . ?
H19B C19 H19C 109.5 . . ?
Si10 C20 H20A 109.5 . . ?
Si10 C20 H20B 109.5 . . ?
H20A C20 H20B 109.5 . . ?
Si10 C20 H20C 109.5 . . ?
H20A C20 H20C 109.5 . . ?
H20B C20 H20C 109.5 . . ?
Si10 C21 H21A 109.5 . . ?
Si10 C21 H21B 109.5 . . ?
H21A C21 H21B 109.5 . . ?
Si10 C21 H21C 109.5 . . ?
H21A C21 H21C 109.5 . . ?
H21B C21 H21C 109.5 . . ?
Si11 C22 H22A 109.5 . . ?
Si11 C22 H22B 109.5 . . ?
H22A C22 H22B 109.5 . . ?
Si11 C22 H22C 109.5 . . ?
H22A C22 H22C 109.5 . . ?
H22B C22 H22C 109.5 . . ?
Si11 C23 H23A 109.5 . . ?
Si11 C23 H23B 109.5 . . ?
H23A C23 H23B 109.5 . . ?
Si11 C23 H23C 109.5 . . ?
H23A C23 H23C 109.5 . . ?
H23B C23 H23C 109.5 . . ?
Si11 C24 H24A 109.5 . . ?
Si11 C24 H24B 109.5 . . ?
H24A C24 H24B 109.5 . . ?
Si11 C24 H24C 109.5 . . ?
H24A C24 H24C 109.5 . . ?
H24B C24 H24C 109.5 . . ?
Si12 C25 H25A 109.5 . . ?
Si12 C25 H25B 109.5 . . ?
H25A C25 H25B 109.5 . . ?
Si12 C25 H25C 109.5 . . ?
H25A C25 H25C 109.5 . . ?
H25B C25 H25C 109.5 . . ?
Si12 C26 H26A 109.5 . . ?
Si12 C26 H26B 109.5 . . ?
H26A C26 H26B 109.5 . . ?
Si12 C26 H26C 109.5 . . ?
H26A C26 H26C 109.5 . . ?
H26B C26 H26C 109.5 . . ?
Si12 C27 H27A 109.5 . . ?
Si12 C27 H27B 109.5 . . ?
H27A C27 H27B 109.5 . . ?
Si12 C27 H27C 109.5 . . ?
H27A C27 H27C 109.5 . . ?
H27B C27 H27C 109.5 . . ?
P1 C28 H28A 109.5 . . ?
P1 C28 H28B 109.5 . . ?
H28A C28 H28B 109.5 . . ?
P1 C28 H28C 109.5 . . ?
H28A C28 H28C 109.5 . . ?
H28B C28 H28C 109.5 . . ?
P1 C29 H29A 109.5 . . ?
P1 C29 H29B 109.5 . . ?
H29A C29 H29B 109.5 . . ?
P1 C29 H29C 109.5 . . ?
H29A C29 H29C 109.5 . . ?
H29B C29 H29C 109.5 . . ?
P1 C30 H30A 109.5 . . ?
P1 C30 H30B 109.5 . . ?
H30A C30 H30B 109.5 . . ?
P1 C30 H30C 109.5 . . ?
H30A C30 H30C 109.5 . . ?
H30B C30 H30C 109.5 . . ?
Si4 Si1 Si2 109.64(8) . . ?
Si4 Si1 Si3 112.32(8) . . ?
Si2 Si1 Si3 109.74(7) . . ?
Si4 Si1 Ge1 110.93(15) . . ?
Si2 Si1 Ge1 107.46(15) . . ?
Si3 Si1 Ge1 106.60(14) . . ?
Si4 Si1 Ge7A 107.4(2) . . ?
Si2 Si1 Ge7A 104.8(2) . . ?
Si3 Si1 Ge7A 112.6(2) . . ?
C2 Si2 C1 108.9(4) . . ?
C2 Si2 C3 107.3(3) . . ?
C1 Si2 C3 110.0(4) . . ?
C2 Si2 Si1 109.9(2) . . ?
C1 Si2 Si1 110.7(3) . . ?
C3 Si2 Si1 110.0(2) . . ?
C4 Si3 C5 108.8(5) . . ?
C4 Si3 C6 110.1(5) . . ?
C5 Si3 C6 105.9(3) . . ?
C4 Si3 Si1 109.2(3) . . ?
C5 Si3 Si1 113.6(3) . . ?
C6 Si3 Si1 109.3(3) . . ?
C8 Si4 C9 109.6(5) . . ?
C8 Si4 C7 109.6(4) . . ?
C9 Si4 C7 107.0(4) . . ?
C8 Si4 Si1 110.8(2) . . ?
C9 Si4 Si1 110.2(3) . . ?
C7 Si4 Si1 109.5(2) . . ?
Ge8A Si5 Si6 108.3(3) . . ?
Ge8A Si5 Si7 108.8(3) . . ?
Si6 Si5 Si7 113.12(7) . . ?
Ge8A Si5 Si8 106.5(3) . . ?
Si6 Si5 Si8 109.53(6) . . ?
Si7 Si5 Si8 110.29(6) . . ?
Si6 Si5 Ge7 113.13(16) . . ?
Si7 Si5 Ge7 105.89(17) . . ?
Si8 Si5 Ge7 104.50(18) . . ?
C10 Si6 C11 112.2(5) . . ?
C10 Si6 C12 105.3(7) . . ?
C11 Si6 C12 104.7(4) . . ?
C10 Si6 Si5 112.0(3) . . ?
C11 Si6 Si5 113.1(2) . . ?
C12 Si6 Si5 108.9(3) . . ?
C14 Si7 C15 108.2(3) . . ?
C14 Si7 C13 109.0(2) . . ?
C15 Si7 C13 109.0(2) . . ?
C14 Si7 Si5 109.5(2) . . ?
C15 Si7 Si5 110.30(16) . . ?
C13 Si7 Si5 110.78(18) . . ?
C16 Si8 C17 108.9(3) . . ?
C16 Si8 C18 108.5(3) . . ?
C17 Si8 C18 109.3(2) . . ?
C16 Si8 Si5 110.84(16) . . ?
C17 Si8 Si5 109.91(17) . . ?
C18 Si8 Si5 109.43(19) . . ?
Si12 Si9 Si10 112.37(6) . . ?
Si12 Si9 Si11 110.80(6) . . ?
Si10 Si9 Si11 111.50(6) . . ?
Si12 Si9 Ge8 107.86(16) . . ?
Si10 Si9 Ge8 109.19(17) . . ?
Si11 Si9 Ge8 104.76(11) . . ?
Si12 Si9 Ge1A 103.9(3) . . ?
Si10 Si9 Ge1A 106.4(3) . . ?
Si11 Si9 Ge1A 111.54(18) . . ?
C20 Si10 C19 108.5(3) . . ?
C20 Si10 C21 108.1(3) . . ?
C19 Si10 C21 108.0(3) . . ?
C20 Si10 Si9 111.74(18) . . ?
C19 Si10 Si9 110.98(19) . . ?
C21 Si10 Si9 109.4(2) . . ?
C23 Si11 C22 108.7(4) . . ?
C23 Si11 C24 108.5(4) . . ?
C22 Si11 C24 107.0(3) . . ?
C23 Si11 Si9 110.6(2) . . ?
C22 Si11 Si9 110.8(2) . . ?
C24 Si11 Si9 111.1(2) . . ?
C27 Si12 C25 107.0(3) . . ?
C27 Si12 C26 109.5(4) . . ?
C25 Si12 C26 109.3(4) . . ?
C27 Si12 Si9 111.3(2) . . ?
C25 Si12 Si9 110.69(19) . . ?
C26 Si12 Si9 109.1(2) . . ?


_refine_diff_density_max         3.251
_refine_diff_density_min         -1.383
_refine_diff_density_rms         0.085

_shelx_res_file                  
;
TITL ot_rh_pme3_2_a.res in P2(1)/c
    shelx.res
    created by SHELXL-2018/1 at 16:59:36 on 13-Nov-2020
CELL  1.54184  14.4411  25.5519  18.9046   90.000  101.771   90.000
ZERR     4.00   0.0001   0.0002   0.0001    0.000    0.001    0.000
LATT   1
SYMM  - X, 1/2 + Y, 1/2 - Z
SFAC  C    H    GE   P    RH   SI
UNIT  120  360  36   4    4    48
MERG   2
MORE -1
SIMU Si6 C10
DELU Si6 C10
SIMU Si6 C11
DELU Si6 C11
SIMU Si6 C12
DELU Si6 C12
ISOR 0.01 C10
FMAP   2
PLAN   20
SIZE     0.060   0.180   0.220
ACTA
BOND   $H
CONF
LIST   4
L.S.  24
TEMP  -123.00
WGHT    0.044200   15.487100
FVAR       0.04404   0.61525
PART    1
RH1   5    0.327688    0.366036    0.536613    21.00000    0.04133    0.05374 =
         0.02753    0.00844    0.01094   -0.00228
GE1   3    0.269541    0.439053    0.692832    21.00000    0.03080    0.03185 =
         0.03444    0.00302    0.00951    0.00185
GE2   3    0.200924    0.345305    0.724111    21.00000    0.03204    0.04331 =
         0.03084    0.00223    0.01067   -0.00014
GE3   3    0.185615    0.390212    0.577418    21.00000    0.02550    0.04271 =
         0.03277    0.00632    0.00483   -0.00319
GE4   3    0.409215    0.426454    0.627938    21.00000    0.03785    0.04084 =
         0.04078    0.00980    0.01329    0.00033
GE5   3    0.365558    0.382485    0.795846    21.00000    0.04271    0.02629 =
         0.03925    0.00303    0.00650    0.00088
GE6   3    0.360041    0.293343    0.743303    21.00000    0.03839    0.02810 =
         0.03035   -0.00189    0.00469    0.00216
GE7   3    0.255699    0.306003    0.616210    21.00000    0.03225    0.03079 =
         0.02567   -0.00210    0.00632   -0.00241
GE8   3    0.484402    0.360538    0.720945    21.00000    0.02783    0.03504 =
         0.02936    0.00225    0.00309    0.00320
GE9   3    0.432589    0.303098    0.604381    21.00000    0.03556    0.04971 =
         0.03244   -0.00742    0.00973    0.00169
PART    2
RH1A  5    0.331097    0.430585    0.572445   -21.00000    0.04040    0.05887 =
         0.02710    0.01070    0.00947    0.00196
GE1A  3    0.484660    0.350207    0.715328   -21.00000    0.03237    0.02864 =
         0.03114   -0.00360    0.00456    0.00093
GE2A  3    0.364452    0.391127    0.792940   -21.00000    0.03941    0.02219 =
         0.05242    0.00426    0.00540    0.00159
GE3A  3    0.439406    0.451836    0.681150   -21.00000    0.03173    0.03454 =
         0.04555    0.00540    0.01157   -0.00007
GE4A  3    0.406392    0.344958    0.588517   -21.00000    0.03599    0.05481 =
         0.02735   -0.00316    0.01108   -0.00259
GE5A  3    0.357529    0.283437    0.743846   -21.00000    0.04458    0.02357 =
         0.02693   -0.00154    0.00741   -0.00021
GE6A  3    0.209441    0.346816    0.732974   -21.00000    0.03354    0.04754 =
         0.03064    0.00597    0.01197   -0.00558
GE7A  3    0.257780    0.434064    0.681413   -21.00000    0.03063    0.02956 =
         0.04183   -0.00064    0.00504    0.00214
GE8A  3    0.260892    0.295493    0.615674   -21.00000    0.03702    0.02515 =
         0.02477   -0.00230    0.00799   -0.00069
GE9A  3    0.179264    0.389074    0.578722   -21.00000    0.07135    0.05930 =
         0.05280    0.01588   -0.00707    0.01863
PART    0
P1    4    0.352487    0.422683    0.447821    11.00000    0.07140    0.14680 =
         0.05861    0.05498    0.02288   -0.00361
C1    1    0.080043    0.553340    0.554659    11.00000    0.18547    0.08859 =
         0.10620    0.01860   -0.07714   -0.03270
AFIX  33
H1A   2    0.091455    0.517928    0.538449    11.00000   -1.50000
H1B   2    0.021305    0.553739    0.573029    11.00000   -1.50000
H1C   2    0.074494    0.577710    0.513981    11.00000   -1.50000
AFIX   0
C2    1    0.157792    0.641040    0.658155    11.00000    0.07004    0.04026 =
         0.12301    0.01418    0.01235    0.01074
AFIX  33
H2A   2    0.210336    0.652042    0.696710    11.00000   -1.50000
H2B   2    0.152089    0.665235    0.617271    11.00000   -1.50000
H2C   2    0.098900    0.641265    0.676319    11.00000   -1.50000
AFIX   0
C3    1    0.292621    0.576135    0.592469    11.00000    0.15459    0.05715 =
         0.10184    0.02460    0.07895    0.01855
AFIX  33
H3A   2    0.306828    0.541204    0.576098    11.00000   -1.50000
H3B   2    0.284812    0.600676    0.551845    11.00000   -1.50000
H3C   2    0.344756    0.587845    0.630870    11.00000   -1.50000
AFIX   0
C4    1    0.413376    0.570373    0.797540    11.00000    0.08070    0.33856 =
         0.10968   -0.06005   -0.00331   -0.08879
AFIX  33
H4A   2    0.398415    0.594530    0.756531    11.00000   -1.50000
H4B   2    0.455668    0.587681    0.837891    11.00000   -1.50000
H4C   2    0.444549    0.539189    0.783233    11.00000   -1.50000
AFIX   0
C5    1    0.333818    0.505549    0.902995    11.00000    0.21914    0.09721 =
         0.04858   -0.02515   -0.00511    0.06508
AFIX  33
H5A   2    0.275766    0.494999    0.918428    11.00000   -1.50000
H5B   2    0.365177    0.474515    0.888445    11.00000   -1.50000
H5C   2    0.376296    0.523007    0.943102    11.00000   -1.50000
AFIX   0
C6    1    0.248207    0.609620    0.859975    11.00000    0.17593    0.05939 =
         0.09552   -0.02959    0.00799    0.00752
AFIX  33
H6A   2    0.189808    0.598957    0.874796    11.00000   -1.50000
H6B   2    0.292157    0.624502    0.901500    11.00000   -1.50000
H6C   2    0.233518    0.635947    0.821625    11.00000   -1.50000
AFIX   0
C7    1   -0.016657    0.560047    0.754953    11.00000    0.06464    0.05732 =
         0.19630   -0.02121    0.06084    0.01105
AFIX  33
H7A   2    0.019867    0.583284    0.791545    11.00000   -1.50000
H7B   2   -0.026748    0.577134    0.707587    11.00000   -1.50000
H7C   2   -0.077945    0.552463    0.767346    11.00000   -1.50000
AFIX   0
C8    1   -0.018850    0.453227    0.682605    11.00000    0.05915    0.09532 =
         0.30620   -0.08923    0.07718   -0.03429
AFIX  33
H8A   2   -0.026242    0.469525    0.634854    11.00000   -1.50000
H8B   2    0.014658    0.419862    0.682759    11.00000   -1.50000
H8C   2   -0.081347    0.446982    0.693643    11.00000   -1.50000
AFIX   0
C9    1    0.064275    0.466645    0.842522    11.00000    0.18788    0.11581 =
         0.23772    0.07290    0.16705    0.02883
AFIX  33
H9A   2    0.100671    0.490032    0.878972    11.00000   -1.50000
H9B   2    0.001823    0.460407    0.853646    11.00000   -1.50000
H9C   2    0.097827    0.433288    0.842762    11.00000   -1.50000
AFIX   0
C10   1    0.376515    0.152101    0.550202    11.00000    0.17979    0.26560 =
         0.30098    0.17683    0.15769    0.16858
AFIX  33
H10A  2    0.353631    0.157873    0.498328    11.00000   -1.50000
H10B  2    0.419670    0.180457    0.570226    11.00000   -1.50000
H10C  2    0.410056    0.118581    0.557769    11.00000   -1.50000
AFIX   0
C11   1    0.315469    0.140271    0.692665    11.00000    0.12602    0.05406 =
         0.07832    0.00962   -0.01946    0.02328
AFIX  33
H11A  2    0.259641    0.139948    0.714692    11.00000   -1.50000
H11B  2    0.348442    0.106646    0.701508    11.00000   -1.50000
H11C  2    0.358056    0.168522    0.713965    11.00000   -1.50000
AFIX   0
C12   1    0.209376    0.090553    0.559727    11.00000    0.36368    0.06734 =
         0.15983   -0.04796   -0.11431    0.09670
AFIX  33
H12A  2    0.154050    0.087559    0.582074    11.00000   -1.50000
H12B  2    0.188523    0.092990    0.507149    11.00000   -1.50000
H12C  2    0.249644    0.059636    0.571850    11.00000   -1.50000
AFIX   0
C13   1    0.062809    0.206896    0.707396    11.00000    0.07891    0.07859 =
         0.03837   -0.00026    0.02270   -0.02618
AFIX  33
H13A  2    0.100300    0.236034    0.731952    11.00000   -1.50000
H13B  2    0.002692    0.204733    0.723671    11.00000   -1.50000
H13C  2    0.097906    0.174124    0.718897    11.00000   -1.50000
AFIX   0
C14   1   -0.032568    0.162213    0.560980    11.00000    0.08800    0.09632 =
         0.06258   -0.02199    0.02320   -0.04683
AFIX  33
H14A  2    0.003419    0.129645    0.571613    11.00000   -1.50000
H14B  2   -0.091745    0.159511    0.578507    11.00000   -1.50000
H14C  2   -0.046867    0.168203    0.508678    11.00000   -1.50000
AFIX   0
C15   1   -0.032253    0.279517    0.585378    11.00000    0.04433    0.10018 =
         0.06181    0.00128    0.02110    0.00770
AFIX  33
H15A  2    0.004072    0.309334    0.609069    11.00000   -1.50000
H15B  2   -0.046555    0.285015    0.532973    11.00000   -1.50000
H15C  2   -0.091433    0.276323    0.602802    11.00000   -1.50000
AFIX   0
C16   1    0.063817    0.291746    0.414218    11.00000    0.13763    0.14147 =
         0.03363    0.01858    0.02266    0.08418
AFIX  33
H16A  2    0.004804    0.283483    0.429821    11.00000   -1.50000
H16B  2    0.090468    0.324207    0.437478    11.00000   -1.50000
H16C  2    0.050924    0.296178    0.361627    11.00000   -1.50000
AFIX   0
C17   1    0.260867    0.253846    0.410240    11.00000    0.07609    0.09676 =
         0.03854   -0.01450    0.02453   -0.02162
AFIX  33
H17A  2    0.306597    0.225412    0.423746    11.00000   -1.50000
H17B  2    0.247595    0.258351    0.357657    11.00000   -1.50000
H17C  2    0.287139    0.286380    0.433507    11.00000   -1.50000
AFIX   0
C18   1    0.098030    0.176787    0.393755    11.00000    0.08569    0.11234 =
         0.04369   -0.02482    0.01265   -0.04121
AFIX  33
H18A  2    0.142514    0.147740    0.406950    11.00000   -1.50000
H18B  2    0.038450    0.168575    0.408530    11.00000   -1.50000
H18C  2    0.086028    0.182074    0.341331    11.00000   -1.50000
AFIX   0
C19   1    0.590888    0.216565    0.832894    11.00000    0.07182    0.04774 =
         0.09482    0.01856    0.00319    0.00127
AFIX  33
H19A  2    0.632217    0.205869    0.800308    11.00000   -1.50000
H19B  2    0.592021    0.189749    0.870122    11.00000   -1.50000
H19C  2    0.526091    0.220758    0.805273    11.00000   -1.50000
AFIX   0
C20   1    0.553680    0.299249    0.938064    11.00000    0.09559    0.10470 =
         0.06026    0.03465    0.03597    0.03021
AFIX  33
H20A  2    0.575094    0.332556    0.961508    11.00000   -1.50000
H20B  2    0.489007    0.303168    0.910094    11.00000   -1.50000
H20C  2    0.554938    0.272158    0.974944    11.00000   -1.50000
AFIX   0
C21   1    0.754387    0.269317    0.932662    11.00000    0.06789    0.08618 =
         0.07786    0.02372   -0.01718    0.01459
AFIX  33
H21A  2    0.797627    0.259124    0.901297    11.00000   -1.50000
H21B  2    0.776930    0.301739    0.958146    11.00000   -1.50000
H21C  2    0.752035    0.241482    0.967915    11.00000   -1.50000
AFIX   0
C22   1    0.602216    0.451020    0.895387    11.00000    0.08639    0.10208 =
         0.10097   -0.07071    0.02148   -0.01717
AFIX  33
H22A  2    0.594559    0.425420    0.932368    11.00000   -1.50000
H22B  2    0.624950    0.484186    0.918648    11.00000   -1.50000
H22C  2    0.541209    0.456654    0.862474    11.00000   -1.50000
AFIX   0
C23   1    0.702505    0.475041    0.774088    11.00000    0.21484    0.04882 =
         0.06675   -0.00127    0.02328   -0.02590
AFIX  33
H23A  2    0.748315    0.462297    0.746341    11.00000   -1.50000
H23B  2    0.641229    0.480610    0.741500    11.00000   -1.50000
H23C  2    0.724970    0.508141    0.797674    11.00000   -1.50000
AFIX   0
C24   1    0.805069    0.419695    0.908810    11.00000    0.07103    0.08040 =
         0.13798   -0.02601   -0.04080   -0.01236
AFIX  33
H24A  2    0.799164    0.393857    0.945945    11.00000   -1.50000
H24B  2    0.853823    0.408280    0.882942    11.00000   -1.50000
H24C  2    0.822870    0.453643    0.931699    11.00000   -1.50000
AFIX   0
C25   1    0.723266    0.367417    0.632300    11.00000    0.09899    0.08124 =
         0.06274    0.00514    0.04145   -0.00105
AFIX  33
H25A  2    0.740859    0.402519    0.651265    11.00000   -1.50000
H25B  2    0.764872    0.356921    0.599822    11.00000   -1.50000
H25C  2    0.657513    0.367687    0.605644    11.00000   -1.50000
AFIX   0
C26   1    0.862087    0.318390    0.757747    11.00000    0.04561    0.24175 =
         0.07642   -0.02482    0.01276    0.03483
AFIX  33
H26A  2    0.880252    0.352847    0.778846    11.00000   -1.50000
H26B  2    0.869547    0.292117    0.796261    11.00000   -1.50000
H26C  2    0.902626    0.309287    0.723855    11.00000   -1.50000
AFIX   0
C27   1    0.701418    0.255015    0.668758    11.00000    0.12203    0.06087 =
         0.10741   -0.02585    0.06375    0.00395
AFIX  33
H27A  2    0.707054    0.228922    0.707395    11.00000   -1.50000
H27B  2    0.635846    0.256214    0.641803    11.00000   -1.50000
H27C  2    0.743205    0.245448    0.635981    11.00000   -1.50000
AFIX   0
C28   1    0.251217    0.412625    0.374504    11.00000    0.12209    0.19992 =
         0.11636    0.05579    0.00599   -0.03243
AFIX  33
H28A  2    0.193515    0.423916    0.389851    11.00000   -1.50000
H28B  2    0.259343    0.433117    0.332374    11.00000   -1.50000
H28C  2    0.246152    0.375417    0.361729    11.00000   -1.50000
AFIX   0
C29   1    0.358815    0.491178    0.442174    11.00000    0.36412    0.12659 =
         0.09829   -0.01662    0.05802    0.01324
AFIX  33
H29A  2    0.305888    0.506881    0.459815    11.00000   -1.50000
H29B  2    0.418663    0.503395    0.471788    11.00000   -1.50000
H29C  2    0.355425    0.501464    0.391770    11.00000   -1.50000
AFIX   0
C30   1    0.450433    0.401436    0.414783    11.00000    0.15964    0.24211 =
         0.24783    0.13309    0.15252    0.09611
AFIX  33
H30A  2    0.452970    0.363111    0.415826    11.00000   -1.50000
H30B  2    0.445045    0.413667    0.364977    11.00000   -1.50000
H30C  2    0.508283    0.415598    0.444995    11.00000   -1.50000
AFIX   0
SI1   6    0.198329    0.515688    0.725771    11.00000    0.03821    0.03377 =
         0.05491   -0.00046    0.01584    0.00114
SI2   6    0.180732    0.573608    0.628010    11.00000    0.06560    0.04070 =
         0.06359    0.00689   -0.00119   -0.00197
SI3   6    0.303985    0.551148    0.825524    11.00000    0.07777    0.08148 =
         0.05304   -0.01843    0.00716    0.00121
SI4   6    0.050059    0.497382    0.751852    11.00000    0.06286    0.04183 =
         0.16308   -0.00715    0.06920   -0.00099
SI5   6    0.180752    0.224305    0.565542    11.00000    0.03996    0.03627 =
         0.02879   -0.00130    0.00902    0.00219
SI6   6    0.278338    0.150993    0.594500    11.00000    0.11015    0.07177 =
         0.07129    0.02495    0.03391    0.05239
SI7   6    0.038883    0.218020    0.606993    11.00000    0.04744    0.06036 =
         0.03367   -0.00752    0.01299   -0.01783
SI8   6    0.149511    0.237531    0.440213    11.00000    0.04904    0.06113 =
         0.02761   -0.00776    0.01140    0.00693
SI9   6    0.640140    0.344870    0.789405    11.00000    0.03044    0.03846 =
         0.03266   -0.00214    0.00230    0.00313
SI10  6    0.633416    0.280009    0.876647    11.00000    0.04788    0.05334 =
         0.04493    0.01446    0.00340    0.01128
SI11  6    0.689268    0.426003    0.843594    11.00000    0.05481    0.04550 =
         0.04378   -0.00762   -0.00109   -0.00511
SI12  6    0.735721    0.320147    0.708626    11.00000    0.04106    0.06330 =
         0.04876   -0.00299    0.01454    0.00903
HKLF    4


REM  ot_rh_pme3_2_a.res in P2(1)/c
REM R1 =  0.0393 for   12542 Fo > 4sig(Fo)  and  0.0456 for all   14310 data
REM    569 parameters refined using     27 restraints

END

WGHT      0.0437     15.5828

REM Highest difference peak  3.251,  deepest hole -1.383,  1-sigma level  0.085
Q1    1   0.3108  0.3982  0.5560  11.00000  0.05    3.25
Q2    1   0.4273  0.1881  0.6047  11.00000  0.05    1.48
Q3    1   0.3308  0.1633  0.6107  11.00000  0.05    1.24
Q4    1   0.1849  0.0878  0.5647  11.00000  0.05    0.95
Q5    1   0.0707  0.1892  0.6223  11.00000  0.05    0.93
Q6    1   0.3647  0.1408  0.5327  11.00000  0.05    0.85
Q7    1   0.3590  0.4508  0.4575  11.00000  0.05    0.81
Q8    1   0.2863  0.1084  0.5355  11.00000  0.05    0.74
Q9    1   0.3975  0.4050  0.4576  11.00000  0.05    0.64
Q10   1   0.3349  0.4106  0.4379  11.00000  0.05    0.58
Q11   1   0.7070  0.2913  0.6978  11.00000  0.05    0.56
Q12   1   0.2003  0.5584  0.5919  11.00000  0.05    0.55
Q13   1   0.4395  0.3898  0.4779  11.00000  0.05    0.50
Q14   1   0.3626  0.5406  0.8196  11.00000  0.05    0.50
Q15   1   0.4103  0.5922  0.7952  11.00000  0.05    0.49
Q16   1   0.2517  0.3711  0.5594  11.00000  0.05    0.47
Q17   1   0.2642  0.5304  0.8331  11.00000  0.05    0.47
Q18   1   0.4218  0.4560  0.6454  11.00000  0.05    0.45
Q19   1   0.4280  0.4678  0.4413  11.00000  0.05    0.45
Q20   1  -0.0349  0.2418  0.5784  11.00000  0.05    0.45
;
_shelx_res_checksum              18838

_shelx_hkl_file                  
;
   0   0  -1    0.09    0.03
   0   0   2  284.86    5.31
   0   0  -2  278.75    5.43
   0   0   3    0.00    0.04
   0   0   3   -0.01    0.07
   0   0  -3    0.02    0.06
   0   0   4   57.41    1.49
   0   0   4   59.97    1.33
   0   0  -4   58.51    1.54
   0   0   4   57.22    1.23
   0   0   5    0.00    0.05
   0   0   5   -0.05    0.10
   0   0  -5    0.04    0.09
   0   0   5    0.03    0.04
   0   0   6  661.68   13.65
   0   0   6  704.06   13.31
   0   0  -6  691.47   13.76
   0   0  -6  685.63   13.78
   0   0  -6  668.42   13.19
   0   0   7    0.09    0.08
   0   0  -7    0.00    0.06
   0   0   8   24.20    0.87
   0   0   8   24.66    1.13
   0   0  -8   24.86    0.82
   0   0   9   -0.09    0.11
   0   0  -9    0.04    0.10
   0   0  -9   -0.04    0.11
   0   0  -9   -0.05    0.08
   0   0  10   32.73    1.17
   0   0 -10   33.27    1.14
   0   0 -10   31.49    1.15
   0   0  11    0.04    0.12
   0   0 -11    0.22    0.12
   0   0  12   27.74    1.22
   0   0 -12   28.99    1.37
   0   0  13    0.21    0.16
   0   0 -13   -0.08    0.28
   0   0  14    0.28    0.16
   0   0 -14    0.20    0.21
   0   0 -14    0.29    0.28
   0   0  15    0.32    0.14
   0   0 -15    0.05    0.20
   0   0 -15    0.37    0.31
   0   0  16    0.54    0.29
   0   0  16    1.13    0.34
   0   0 -16    0.46    0.25
   0   0  17   -0.14    0.35
   0   0 -17   -0.14    0.16
   0   0  17   -0.48    0.32
   0   0  17    0.79    0.37
   0   0  17    0.35    0.16
   0   0  17    0.02    0.19
   0   0  17    0.24    0.26
   0   0  17   -0.24    0.25
   0   0 -17   -0.11    0.26
   0   0 -17    0.40    0.27
   0   0  17   -0.41    0.28
   0   0 -17    0.19    0.27
   0   0 -17    0.01    0.31
   0   0  18    3.46    0.54
   0   0  18    3.99    0.61
   0   0 -18    2.89    0.37
   0   0  18    2.51    0.39
   0   0 -18    3.07    0.45
   0   0 -18    3.69    0.50
   0   0  18    3.98    0.57
   0   0  18    2.86    0.47
   0   0 -18    2.77    0.43
   0   0 -18    3.19    0.59
   0   0  19   -0.21    0.29
   0   0  19   -0.49    0.36
   0   0 -19    0.02    0.14
   0   0 -19    0.06    0.18
   0   0  19    0.04    0.21
   0   0 -19   -0.21    0.23
   0   0 -19   -0.06    0.21
   0   0 -19   -0.36    0.23
   0   0 -19    0.03    0.23
   0   0  20    4.99    0.60
   0   0 -20    5.62    0.46
   0   0  20    5.48    0.57
   0   0 -20    5.34    0.47
   0   0  20    5.40    0.62
   0   0 -20    4.56    0.48
   0   0 -20    3.49    0.45
   0   0 -20    5.09    0.50
   0   0  20    4.28    0.53
   0   0 -20    4.85    0.64
   0   0 -21   -0.11    0.15
   0   0  21    0.14    0.22
   0   0 -21    0.02    0.19
   0   0 -21   -0.09    0.20
   0   0  21   -0.10    0.26
   0   0 -21    0.08    0.16
   0   0 -21    0.05    0.15
   0   0  21   -0.08    0.19
   0   0  22    2.47    0.33
   0   0  22    2.03    0.31
   0   0 -22    2.06    0.29
   0   0  23   -0.21    0.14
   0   0  23    0.02    0.16
   0   0 -23   -0.09    0.11
   0   1   0    0.04    0.03
   0   1   0    0.04    0.02
   0   1   0    0.02    0.03
   0  -1   1  226.12    4.49
   0  -1  -1  243.47    4.51
   0   1  -1  227.85    4.49
   0   1  -1  233.32    4.47
   0   1  -1  228.75    4.46
   0  -1  -1  251.25    4.51
   0   1   1  234.42    4.38
   0   1  -1  252.46    4.46
   0   1  -2  257.01    5.03
   0  -1   2  263.39    5.01
   0   1  -2  257.30    5.01
   0   1  -2  277.04    5.08
   0  -1  -2  276.39    5.10
   0   1  -2  266.64    4.97
   0  -1   2  267.40    4.96
   0  -1   3    1.62    0.14
   0   1  -3    1.55    0.14
   0   1   3    1.58    0.11
   0  -1   3    1.61    0.16
   0   1  -3    1.87    0.18
   0  -1  -3    1.78    0.19
   0  -1   3    1.84    0.12
   0  -1   4    1.47    0.18
   0   1   4    1.41    0.12
   0   1  -4    1.21    0.18
   0  -1   4    1.34    0.12
   0   1  -4    1.30    0.18
   0  -1  -4    1.37    0.20
   0   1   5    6.02    0.29
   0  -1   5    6.11    0.41
   0  -1  -5    6.33    0.44
   0   1  -5    6.35    0.28
   0   1  -5    6.34    0.44
   0  -1  -5    6.50    0.45
   0   1   6   14.10    0.72
   0  -1   6   13.73    0.69
   0   1   6   13.16    0.53
   0  -1  -6   14.45    0.74
   0   1  -6   13.84    0.74
   0  -1  -6   14.24    0.76
   0  -1  -6   13.25    0.46
   0   1  -6   13.52    0.72
   0   1  -6   13.68    0.49
   0   1   6   13.58    0.42
   0  -1   7   44.86    1.54
   0  -1  -7   48.80    1.60
   0   1   7   46.99    1.59
   0  -1   7   47.82    1.27
   0   1   7   47.83    1.29
   0   1  -7   44.85    1.19
   0  -1   8  126.69    2.91
   0   1   8  129.31    2.95
   0  -1   8  127.79    3.37
   0  -1  -8  133.26    2.96
   0   1  -8  129.81    2.84
   0   1  -8  131.83    2.87
   0   1  -8  132.94    2.95
   0  -1   9    2.36    0.27
   0   1   9    2.31    0.27
   0  -1  -9    2.41    0.27
   0  -1  -9    2.03    0.26
   0   1  -9    1.85    0.24
   0   1  -9    2.14    0.24
   0   1  10   35.84    1.24
   0  -1  10   34.60    1.21
   0   1 -10   33.10    1.14
   0   1 -10   34.72    1.20
   0  -1 -10   34.14    1.19
   0   1  11   16.01    0.84
   0  -1  11   16.12    0.83
   0  -1 -11   16.71    0.81
   0   1 -11   15.05    0.80
   0  -1  12    1.84    0.30
   0   1  12    2.45    0.36
   0   1 -12    2.22    0.33
   0  -1 -12    2.23    0.42
   0   1 -12    2.05    0.38
   0  -1  13    0.17    0.15
   0   1  13    0.15    0.14
   0  -1 -13    0.21    0.28
   0  -1  14   19.09    1.10
   0   1  14   19.74    1.11
   0   1 -14   19.09    1.01
   0  -1 -14   18.41    1.01
   0   1 -14   19.87    1.27
   0  -1 -14   17.87    1.23
   0  -1  15    0.14    0.20
   0   1  15   -0.11    0.20
   0  -1  15    0.48    0.26
   0  -1 -15    0.12    0.24
   0   1 -15    0.11    0.22
   0   1 -15   -0.01    0.27
   0  -1 -15   -0.05    0.26
   0   1  16   19.32    1.29
   0  -1  16   20.40    1.33
   0   1  16   19.09    1.21
   0  -1  16   21.92    1.30
   0  -1 -16   17.72    1.07
   0   1 -16   18.87    1.08
   0  -1 -16   18.52    1.36
   0   1 -16   20.10    1.39
   0   1 -17    6.68    0.53
   0  -1  17    6.51    0.88
   0  -1  17    5.55    0.71
   0  -1  17    5.64    0.70
   0  -1  17    5.47    0.69
   0   1  17    5.11    0.67
   0  -1 -17    7.06    0.56
   0   1  17    5.90    0.70
   0  -1  17    5.62    0.57
   0   1  17    5.60    0.55
   0  -1  17    6.11    0.73
   0   1  17    6.86    0.75
   0  -1  17    5.57    0.60
   0  -1 -17    5.67    0.60
   0   1  17    6.02    0.65
   0  -1 -17    5.54    0.61
   0  -1  17    6.93    0.71
   0  -1 -17    6.01    0.62
   0   1  17    6.80    0.69
   0   1 -17    5.62    0.60
   0   1 -17    5.01    0.57
   0   1  17    6.17    0.62
   0   1 -17    5.92    0.78
   0  -1 -17    5.79    0.79
   0   1 -18    5.51    0.50
   0  -1  18    4.14    0.60
   0   1  18    3.98    0.62
   0   1  18    4.79    0.60
   0  -1 -18    5.24    0.48
   0  -1  18    5.94    0.69
   0  -1  18    4.88    0.54
   0   1  18    4.89    0.53
   0   1 -18    5.16    0.57
   0  -1 -18    4.58    0.55
   0   1 -18    4.32    0.55
   0   1  18    4.57    0.58
   0  -1 -18    4.40    0.53
   0   1  18    3.89    0.50
   0  -1  18    4.29    0.53
   0   1 -18    4.33    0.54
   0   1  18    4.64    0.61
   0  -1  18    5.08    0.69
   0  -1 -18    4.38    0.54
   0   1 -18    4.44    0.67
   0  -1 -18    4.86    0.71
   0  -1 -19   22.10    1.00
   0  -1  19   20.47    1.15
   0   1 -19   22.79    1.00
   0  -1  19   20.18    1.24
   0   1  19   19.45    1.25
   0   1  19   19.10    1.16
   0  -1 -19   21.53    1.06
   0  -1 -19   17.86    1.04
   0  -1  19   21.68    1.28
   0  -1 -19   20.79    1.12
   0  -1 -19   21.57    1.13
   0   1 -19   18.62    1.06
   0   1 -19   20.30    1.09
   0   1  19   21.81    1.25
   0   1 -19   19.60    1.09
   0   1  19   17.06    1.02
   0  -1  19   16.84    1.06
   0  -1 -19   20.02    1.37
   0   1 -19   19.90    1.35
   0   1  20    1.74    0.39
   0   1 -20    1.70    0.27
   0   1  20    1.18    0.25
   0  -1  20    1.10    0.31
   0  -1 -20    1.37    0.26
   0   1 -20    1.39    0.27
   0  -1 -20    1.50    0.27
   0   1  20    1.47    0.34
   0  -1  20    1.45    0.31
   0  -1 -20    1.31    0.28
   0  -1 -20    1.96    0.35
   0  -1  20    1.17    0.36
   0   1 -20    1.34    0.28
   0  -1  20    1.11    0.32
   0   1 -20    0.97    0.28
   0   1  20    1.51    0.38
   0   1  20    1.59    0.36
   0   1 -20    1.63    0.33
   0  -1 -20    1.52    0.32
   0   1 -20    1.06    0.33
   0  -1 -20    1.64    0.43
   0   1  21    0.23    0.25
   0  -1 -21    0.01    0.13
   0  -1  21   -0.03    0.23
   0   1 -21    0.06    0.18
   0   1 -21    0.35    0.21
   0  -1 -21    0.04    0.20
   0  -1  21   -0.07    0.22
   0  -1 -21    0.51    0.18
   0   1 -21   -0.11    0.18
   0   1  21   -0.32    0.23
   0  -1  21   -0.15    0.22
   0   1 -21   -0.04    0.16
   0   1  21   -0.10    0.19
   0   1  22    0.79    0.21
   0  -1  22    0.87    0.23
   0   1 -22    1.00    0.23
   0  -1 -22    0.87    0.21
   0   1 -22    1.08    0.17
   0   1  22    0.52    0.16
   0  -1  22    1.11    0.26
   0   1 -23    0.81    0.16
   0   1  23    0.89    0.22
   0  -1  23    0.99    0.22
   0  -1 -23    0.75    0.16
   0  -1  23    0.58    0.15
   0   2   0   35.77    0.94
   0  -2   0   39.71    0.85
   0   2   0   38.37    0.91
   0   2   0   36.77    0.85
   0  -2   0   33.99    0.93
   0   2   0   37.03    0.85
   0  -2   0   34.74    0.80
   0   2   0   37.51    0.80
   0  -2  -1  796.46   14.55
   0   2  -1  826.73   14.94
   0  -2   1  766.37   14.55
   0   2  -1  744.89   14.55
   0  -2   1  725.57   14.77
   0   2   1  821.72   14.50
   0  -2  -2   23.58    0.70
   0   2   2   22.84    0.69
   0   2  -2   22.55    0.66
   0  -2   2   24.17    0.70
   0   2  -2   23.92    0.65
   0   2   2   22.12    0.52
   0  -2  -2   23.94    0.69
   0   2   2   23.86    0.69
   0   2  -2   23.06    0.63
   0  -2  -3   47.94    1.25
   0   2  -3   44.26    1.17
   0   2  -3   45.17    1.18
   0  -2   3   48.29    1.25
   0   2  -3   48.37    1.22
   0   2  -3   48.28    1.13
   0   2   3   49.61    1.28
   0  -2  -3   46.44    1.25
   0  -2  -4    3.76    0.30
   0   2  -4    4.15    0.28
   0  -2   4    4.74    0.33
   0   2  -4    3.74    0.28
   0   2  -4    4.13    0.32
   0   2  -4    4.36    0.22
   0  -2  -4    3.95    0.32
   0  -2   5  105.04    2.49
   0  -2  -5  103.26    2.51
   0   2   5  102.26    2.11
   0   2  -5  104.50    2.54
   0   2  -5  102.37    2.17
   0   2  -5  102.23    2.50
   0  -2  -5  106.15    2.58
   0   2   6  167.54    3.33
   0   2   6  168.96    3.47
   0  -2   6  166.85    3.78
   0  -2  -6  167.27    3.84
   0   2  -6  182.40    3.95
   0  -2  -6  166.09    3.84
   0   2  -6  153.56    3.38
   0  -2  -6  172.98    3.94
   0   2  -6  169.00    3.86
   0   2   7   15.77    0.63
   0  -2  -7   14.91    0.82
   0   2   7   16.36    0.86
   0  -2   7   15.21    0.79
   0  -2   7   14.47    0.59
   0   2  -7   15.18    0.84
   0   2  -7   15.49    0.58
   0  -2   8   64.30    1.68
   0  -2   8   62.30    2.00
   0   2   8   68.44    1.75
   0   2  -8   64.41    1.66
   0   2  -8   69.31    1.73
   0   2  -8   62.80    1.63
   0  -2  -8   65.77    1.74
   0   2   9   17.76    0.79
   0  -2   9   17.51    0.75
   0  -2  -9   18.63    0.80
   0   2  -9   19.06    0.79
   0   2  -9   18.72    0.75
   0   2  -9   17.68    0.72
   0  -2  10    2.56    0.30
   0   2  10    2.69    0.33
   0   2 -10    2.69    0.31
   0   2 -10    2.79    0.30
   0  -2 -10    3.22    0.33
   0   2  11   39.69    1.42
   0  -2  11   36.38    1.34
   0   2 -11   38.93    1.39
   0  -2 -11   40.06    1.68
   0   2 -11   37.41    1.32
   0  -2 -11   40.48    1.38
   0  -2  12    2.49    0.35
   0   2  12    2.18    0.32
   0   2 -12    1.86    0.31
   0  -2 -12    2.46    0.34
   0  -2 -12    2.34    0.45
   0   2 -12    2.52    0.37
   0  -2  13   10.86    0.85
   0   2  13   10.26    0.75
   0  -2  13    9.66    0.72
   0   2 -13    9.88    0.68
   0  -2 -13   10.45    0.93
   0   2 -13   10.16    0.83
   0   2 -13   10.79    0.77
   0  -2  14    3.82    0.54
   0  -2  14    5.24    0.55
   0   2  14    5.05    0.56
   0   2 -14    4.75    0.50
   0  -2 -14    4.51    0.51
   0  -2 -14    4.55    0.65
   0   2 -14    4.26    0.62
   0  -2  15   10.81    0.93
   0   2  15   11.88    0.91
   0  -2  15   11.29    0.88
   0   2 -15   12.11    0.83
   0  -2 -15   11.34    0.83
   0   2 -15   11.09    0.99
   0  -2 -15   11.43    1.05
   0  -2  16    0.10    0.23
   0  -2  16   -0.20    0.33
   0  -2  16    0.03    0.26
   0   2  16   -0.06    0.24
   0   2 -16   -0.07    0.24
   0  -2 -16    0.35    0.25
   0   2 -16    0.10    0.28
   0  -2 -16   -0.09    0.30
   0   2  17    0.96    0.39
   0  -2  17    0.26    0.26
   0  -2  17    0.84    0.27
   0  -2  17    0.33    0.24
   0  -2 -17    0.24    0.17
   0  -2  17    0.42    0.36
   0   2 -17    0.51    0.18
   0   2  17   -0.01    0.16
   0   2  17    0.72    0.29
   0  -2  17    0.22    0.17
   0  -2  17    0.10    0.30
   0   2  17    0.41    0.20
   0   2  17    0.24    0.28
   0   2 -17    0.48    0.27
   0  -2 -17    0.32    0.23
   0   2  17    0.49    0.25
   0  -2 -17    0.18    0.20
   0  -2  17    0.56    0.29
   0   2 -17    0.29    0.25
   0  -2 -17    0.42    0.23
   0   2 -17    0.41    0.37
   0  -2 -17    0.34    0.37
   0  -2 -18    8.67    0.62
   0  -2  18    8.94    0.78
   0   2 -18    9.48    0.64
   0  -2  18    7.55    0.77
   0   2  18    7.26    0.72
   0   2  18    7.00    0.61
   0  -2  18    7.81    0.67
   0   2  18    8.35    0.78
   0  -2 -18    7.40    0.69
   0   2 -18    7.94    0.71
   0  -2 -18    8.11    0.73
   0  -2  18    7.81    0.75
   0   2  18    8.34    0.79
   0   2 -18    7.19    0.67
   0   2  18    6.90    0.65
   0   2 -18    7.41    0.67
   0  -2  18    7.20    0.70
   0  -2 -18    8.11    0.95
   0   2 -18    7.75    0.88
   0   2  19    0.28    0.31
   0   2 -19    0.27    0.17
   0  -2  19    0.31    0.24
   0   2  19    0.08    0.30
   0  -2 -19    0.01    0.15
   0  -2  19    0.06    0.23
   0   2  19    0.24    0.25
   0   2  19    0.03    0.19
   0  -2 -19    0.56    0.27
   0   2 -19    0.34    0.26
   0  -2  19   -0.14    0.33
   0   2 -19    0.45    0.26
   0  -2 -19   -0.06    0.23
   0  -2  19    0.30    0.24
   0   2 -19   -0.03    0.22
   0  -2 -19    0.12    0.28
   0   2 -19    0.05    0.27
   0   2  20    1.93    0.40
   0  -2 -20    2.84    0.34
   0   2  20    2.83    0.48
   0   2 -20    2.85    0.34
   0  -2  20    2.89    0.44
   0   2  20    2.98    0.43
   0  -2  20    2.15    0.38
   0   2 -20    2.21    0.32
   0   2  20    2.53    0.41
   0  -2  20    2.28    0.42
   0   2 -20    2.36    0.36
   0  -2 -20    2.60    0.38
   0   2 -20    2.44    0.38
   0   2  20    2.36    0.38
   0   2 -20    2.19    0.37
   0  -2 -20    2.61    0.39
   0   2 -20    2.68    0.47
   0  -2 -20    2.70    0.49
   0  -2 -21    3.83    0.38
   0  -2  21    3.53    0.43
   0   2  21    4.27    0.50
   0   2  21    2.28    0.35
   0  -2 -21    3.60    0.42
   0   2 -21    3.58    0.38
   0   2 -21    3.15    0.38
   0   2 -21    3.48    0.39
   0   2  21    3.22    0.44
   0  -2  21    3.48    0.45
   0   2  21    3.48    0.43
   0   2 -21    3.63    0.36
   0   2  22    6.85    0.52
   0   2 -22    6.25    0.43
   0   2 -22    6.53    0.46
   0  -2  22    7.50    0.65
   0  -2 -22    6.62    0.48
   0   2  22    5.37    0.46
   0  -2  22    6.34    0.53
   0   2 -22    6.55    0.40
   0   2 -23    6.46    0.37
   0  -2  23    6.95    0.49
   0  -2 -23    6.79    0.39
   0   2  23    6.27    0.48
   0  -2  23    6.50    0.43
   0  -3   0    0.11    0.07
   0   3   0    0.11    0.11
   0  -3   0    0.02    0.05
   0  -3   0    0.03    0.08
   0   3   0    0.05    0.07
   0   3   0    0.04    0.05
   0   3   0    0.08    0.06
   0   3   0    0.04    0.04
   0  -3   0   -0.02    0.04
   0   3  -1   20.13    0.62
   0  -3   1   18.74    0.56
   0   3  -1   20.63    0.56
   0  -3  -1   19.29    0.61
   0   3   1   18.63    0.48
   0   3  -1   19.59    0.72
   0  -3   1   19.63    0.50
   0   3  -1   19.41    0.51
   0  -3  -1   18.83    0.56
   0   3  -2   17.12    0.62
   0  -3  -2   18.39    0.63
   0  -3   2   18.14    0.63
   0   3  -2   16.50    0.60
   0  -3   2   19.91    1.06
   0   3  -2   18.52    0.56
   0   3   2   18.30    0.61
   0   3  -2   18.65    0.61
   0   3   2   17.65    0.46
   0  -3   3   14.70    0.60
   0  -3  -3   13.71    0.59
   0  -3   3   15.70    1.10
   0   3  -3   14.02    0.56
   0   3  -3   14.24    0.60
   0   3  -3   13.60    0.54
   0   3   3   12.95    0.56
   0   3  -3   13.78    0.52
   0  -3   4    2.30    0.26
   0  -3  -4    2.47    0.26
   0   3  -4    2.52    0.24
   0   3  -4    2.33    0.23
   0   3  -4    2.26    0.24
   0  -3  -4    2.08    0.24
   0   3  -4    2.38    0.17
   0   3  -4    2.21    0.21
   0   3   4    2.50    0.26
   0   3  -5    8.65    0.50
   0   3  -5    9.50    0.51
   0   3   5    9.57    0.32
   0  -3   5   10.86    0.58
   0  -3  -5    8.75    0.55
   0   3  -5   10.12    0.57
   0   3  -5    9.71    0.53
   0   3  -5    9.41    0.39
   0  -3  -5   10.00    0.58
   0  -3  -6   60.61    1.26
   0   3   6   59.78    1.50
   0   3   6   60.99    1.31
   0  -3  -6   60.18    1.82
   0  -3   6   61.13    1.79
   0   3  -6   63.52    1.85
   0  -3  -6   59.38    1.78
   0   3  -6   58.59    1.45
   0   3  -6   58.52    1.77
   0  -3  -6   59.67    1.85
   0  -3  -7    2.06    0.31
   0  -3   7    1.87    0.20
   0  -3   7    1.81    0.27
   0   3   7    1.66    0.21
   0   3  -7    1.83    0.28
   0  -3  -7    2.34    0.25
   0   3  -7    2.00    0.20
   0   3   8    7.12    0.45
   0  -3   8    6.06    0.39
   0  -3   8    8.07    0.41
   0   3  -8    6.83    0.41
   0   3  -8    6.69    0.41
   0  -3  -8    7.35    0.48
   0   3   9   61.93    1.73
   0  -3   9   57.89    1.64
   0   3  -9   58.67    1.64
   0  -3  -9   60.01    1.73
   0   3  -9   58.40    1.62
   0   3  -9   64.10    1.72
   0   3  10   56.25    1.75
   0  -3  10   56.48    1.69
   0  -3 -10   61.76    1.78
   0   3 -10   58.88    1.69
   0  -3 -10   57.57    2.09
   0   3 -10   60.48    1.77
   0   3 -10   60.21    1.71
   0  -3  11   21.35    0.95
   0   3  11   22.06    1.01
   0  -3 -11   21.25    0.97
   0   3 -11   21.22    0.94
   0   3 -11   19.76    0.97
   0  -3 -11   19.23    1.18
   0   3  12    0.40    0.18
   0  -3  12    0.73    0.20
   0  -3  12    0.50    0.21
   0  -3 -12    0.77    0.31
   0   3 -12    0.68    0.20
   0   3 -12    0.32    0.18
   0  -3 -12    0.68    0.21
   0   3 -12    0.63    0.24
   0   3  12    0.55    0.22
   0  -3  13    8.52    0.76
   0   3  13   11.81    0.81
   0  -3  13   11.22    0.76
   0   3 -13   11.20    0.72
   0   3 -13    9.93    0.76
   0  -3 -13   10.65    0.95
   0   3 -13   10.15    0.83
   0  -3 -13    9.54    0.69
   0  -3  14    0.52    0.30
   0  -3  14   -0.04    0.22
   0   3  14    0.09    0.16
   0  -3 -14   -0.08    0.22
   0   3 -14    0.08    0.18
   0   3 -14    0.39    0.27
   0   3 -14    0.06    0.16
   0   3 -14    0.00    0.30
   0  -3 -14   -0.13    0.26
   0  -3  15   51.53    2.47
   0  -3  15   49.17    2.15
   0   3  15   52.28    2.08
   0  -3  15   58.36    2.15
   0   3 -15   51.87    1.90
   0  -3 -15   50.86    1.97
   0   3 -15   52.01    2.26
   0  -3 -15   51.93    2.40
   0  -3  16    8.46    0.95
   0  -3  16    7.13    0.78
   0   3  16    8.10    0.78
   0   3 -16    8.20    0.70
   0  -3 -16    7.88    0.74
   0   3 -16    7.92    0.88
   0  -3 -16    7.64    0.92
   0  -3  17    0.57    0.27
   0  -3  17    0.74    0.37
   0  -3 -17    0.34    0.15
   0   3 -17   -0.72    0.20
   0  -3  17    0.30    0.18
   0   3  17    0.84    0.33
   0  -3  17    0.12    0.24
   0  -3 -17    0.17    0.21
   0  -3 -17    0.67    0.29
   0   3 -17    0.00    0.25
   0   3  17    0.34    0.24
   0  -3  17   -0.03    0.32
   0   3  17    0.89    0.31
   0   3 -17    0.53    0.29
   0   3  17    0.27    0.25
   0  -3 -17    0.62    0.28
   0  -3 -17    0.30    0.36
   0   3 -17    0.33    0.33
   0  -3 -18   13.97    0.79
   0   3 -18   14.60    0.80
   0  -3  18   13.21    1.02
   0  -3  18   12.56    0.85
   0  -3  18   13.77    1.05
   0   3  18   14.17    1.01
   0   3 -18   12.24    0.88
   0  -3 -18   14.85    1.00
   0   3 -18   12.55    0.90
   0  -3  18   10.39    0.87
   0   3  18   13.71    0.96
   0  -3 -18   12.17    0.88
   0   3  18   11.67    0.83
   0   3 -18   13.56    0.90
   0  -3 -18   13.57    1.18
   0   3 -18   12.75    1.12
   0  -3 -19    0.62    0.20
   0   3  19    1.01    0.32
   0  -3  19    0.96    0.31
   0   3  19    1.05    0.41
   0   3 -19    0.86    0.20
   0  -3  19    1.75    0.41
   0   3  19    0.88    0.30
   0   3  19    1.11    0.32
   0  -3 -19    1.12    0.31
   0  -3  19    0.95    0.34
   0   3  19    0.96    0.29
   0   3 -19    0.95    0.28
   0   3 -19    1.17    0.30
   0  -3  19    1.12    0.40
   0   3 -19    1.05    0.31
   0   3 -19    0.81    0.35
   0  -3 -19    0.92    0.34
   0   3  20    9.99    0.80
   0   3  20   11.28    0.88
   0  -3 -20   10.96    0.66
   0  -3  20   10.19    0.77
   0  -3  20   10.50    0.81
   0   3  20   11.22    0.79
   0   3 -20    9.85    0.65
   0   3 -20    9.48    0.70
   0  -3 -20    9.43    0.71
   0   3  20   11.25    0.83
   0   3 -20    9.72    0.70
   0   3 -20    9.99    0.71
   0  -3  20    9.34    0.84
   0   3  20    8.26    0.68
   0   3 -20    8.71    0.82
   0  -3 -20   10.39    0.95
   0   3  21    0.36    0.24
   0  -3 -21    0.29    0.16
   0   3  21    0.38    0.20
   0  -3  21    0.42    0.21
   0   3 -21    0.33    0.19
   0   3  21    0.58    0.26
   0  -3 -21    0.23    0.20
   0   3  21    0.39    0.20
   0   3 -21    0.28    0.20
   0   3 -21    0.41    0.17
   0   3 -21    0.04    0.16
   0  -3  21    0.46    0.21
   0   3  21    0.40    0.21
   0   3  22    8.37    0.59
   0  -3 -22    7.64    0.51
   0   3  22    7.63    0.58
   0  -3  22    8.20    0.67
   0   3 -22    7.71    0.48
   0   3 -22    7.63    0.49
   0   3 -22    8.49    0.46
   0  -3  22    7.97    0.59
   0   3  22    7.54    0.52
   0   3  23    0.95    0.18
   0  -3  23    0.60    0.19
   0  -3 -23    0.69    0.15
   0   3  23    0.82    0.21
   0   3 -23    0.93    0.15
   0  -3  23    0.84    0.19
   0   4   0  152.86    3.03
   0   4   0  148.59    3.23
   0  -4   0  140.63    3.02
   0   4   0  156.05    3.16
   0  -4   0  138.31    3.21
   0  -4   0  144.57    3.10
   0   4   0  144.44    3.03
   0  -4   0  134.79    2.95
   0  -4   0  141.28    2.91
   0   4   0  144.13    2.89
   0   4  -1   94.97    2.22
   0   4  -1   87.09    2.20
   0  -4   1   91.96    2.00
   0   4   1   89.09    1.87
   0   4  -1   94.92    2.10
   0  -4   1   87.73    2.15
   0   4  -1   92.10    1.99
   0   4   1   86.57    2.05
   0   4  -1   92.89    2.14
   0  -4  -1   92.52    1.97
   0  -4   1   93.17    1.84
   0   4  -1   87.99    1.88
   0  -4  -2    1.02    0.16
   0  -4   2    1.09    0.17
   0   4  -2    1.19    0.35
   0   4  -2    1.04    0.16
   0   4  -2    1.08    0.17
   0   4  -2    1.02    0.13
   0   4   2    1.02    0.08
   0  -4   2    1.15    0.26
   0   4  -2    1.03    0.13
   0   4   2    1.10    0.10
   0   4   2    1.02    0.15
   0   4  -3   16.64    0.67
   0   4  -3   16.02    0.70
   0  -4  -3   17.64    0.71
   0  -4   3   16.30    0.69
   0   4  -3   16.35    0.61
   0   4  -3   17.32    0.65
   0   4   3   16.97    0.48
   0   4   3   17.51    0.67
   0  -4  -4   19.39    0.81
   0   4  -4   18.35    0.75
   0  -4   4   18.50    0.79
   0   4  -4   18.17    0.76
   0   4  -4   19.95    0.75
   0   4   4   17.33    0.75
   0   4  -4   18.54    0.70
   0   4  -5  135.44    3.11
   0  -4  -5  137.66    3.22
   0   4  -5  130.95    3.09
   0  -4   5  132.53    4.04
   0  -4   5  135.33    3.19
   0   4  -5  135.90    3.14
   0   4  -5  126.98    2.97
   0   4   5  136.17    3.20
   0   4  -5  134.45    2.80
   0   4   6    0.75    0.07
   0  -4   6    0.47    0.15
   0   4   6    0.73    0.14
   0  -4   6    0.58    0.34
   0  -4  -6    0.69    0.19
   0   4  -6    0.67    0.16
   0   4  -6    0.53    0.16
   0  -4  -6    0.49    0.15
   0  -4   6    0.62    0.16
   0   4  -6    0.45    0.11
   0   4  -6    0.35    0.10
   0   4   7  165.99    3.48
   0  -4   7  161.36    3.88
   0  -4   7  155.37    3.35
   0  -4   7  163.55    3.38
   0  -4   7  156.67    3.63
   0   4  -7  161.78    3.41
   0  -4  -7  163.43    3.56
   0   4  -7  150.40    3.84
   0  -4   8   40.33    1.20
   0   4   8   43.62    1.29
   0  -4   8   41.71    1.19
   0  -4   8   41.39    1.42
   0   4  -8   40.98    1.22
   0   4  -8   41.49    1.24
   0  -4  -8   44.13    1.34
   0   4   9   93.72    2.31
   0  -4   9   85.63    2.17
   0  -4   9   81.50    2.40
   0   4  -9   82.61    2.18
   0  -4  -9   89.68    2.31
   0   4  -9   89.92    2.27
   0   4  -9   91.27    2.23
   0   4  10   22.77    0.97
   0  -4  10   21.74    0.90
   0  -4  10   21.73    1.07
   0   4 -10   21.37    0.91
   0   4 -10   21.92    0.95
   0   4 -10   20.47    0.89
   0  -4 -10   22.43    0.97
   0  -4 -10   21.49    1.22
   0  -4  11   23.18    1.01
   0   4  11   22.48    1.04
   0  -4  11   24.25    1.20
   0   4 -11   23.20    1.02
   0   4 -11   23.81    1.07
   0  -4 -11   25.51    1.09
   0  -4 -11   24.63    1.38
   0  -4  12   34.07    1.35
   0   4  12   34.48    1.40
   0  -4  12   36.83    1.58
   0   4 -12   32.49    1.34
   0  -4 -12   35.79    1.39
   0   4 -12   33.26    1.47
   0  -4 -12   32.59    1.71
   0   4  12   35.05    1.48
   0   4 -12   33.57    1.40
   0  -4  13    0.01    0.25
   0  -4  13   -0.06    0.21
   0   4  13    0.27    0.17
   0  -4  13   -0.04    0.21
   0   4 -13    0.22    0.18
   0  -4 -13   -0.06    0.14
   0  -4 -13    0.10    0.23
   0   4 -13   -0.15    0.19
   0   4 -13   -0.03    0.23
   0  -4  14   33.86    1.69
   0  -4  14   41.59    2.08
   0   4  14   38.16    1.63
   0  -4 -14   34.93    1.60
   0   4 -14   36.30    1.47
   0  -4 -14   38.56    1.53
   0  -4 -14   35.63    1.95
   0   4 -14   36.41    1.65
   0   4 -14   33.92    1.67
   0  -4  15    5.36    0.78
   0  -4  15    4.88    0.65
   0   4  15    5.93    0.64
   0  -4 -15    4.84    0.62
   0   4 -15    6.39    0.61
   0  -4 -15    6.18    0.82
   0   4 -15    5.61    0.73
   0   4 -15    6.11    0.66
   0   4 -15    6.94    0.72
   0  -4  16   44.25    2.07
   0  -4  16   49.92    2.37
   0   4  16   48.49    2.04
   0   4 -16   48.42    1.86
   0  -4 -16   45.76    2.36
   0   4 -16   45.35    2.16
   0  -4  17   24.81    1.42
   0  -4 -17   27.45    1.16
   0  -4  17   26.72    1.65
   0   4  17   27.21    1.49
   0  -4  17   25.23    1.23
   0  -4 -17   24.79    1.32
   0  -4 -17   26.06    1.18
   0   4 -17   27.07    1.34
   0   4 -17   23.36    1.23
   0   4  17   26.16    1.35
   0  -4  17   26.46    1.47
   0  -4  17   20.73    1.23
   0   4  17   24.03    1.21
   0   4 -17   26.38    1.60
   0  -4 -17   26.59    1.75
   0  -4  18    3.16    0.52
   0  -4 -18    4.05    0.42
   0  -4  18    3.59    0.47
   0   4  18    3.52    0.50
   0   4  18    2.65    0.41
   0   4 -18    3.05    0.46
   0  -4 -18    2.85    0.46
   0   4  18    3.92    0.54
   0  -4  18    2.83    0.52
   0   4 -18    3.83    0.51
   0  -4  18    2.97    0.47
   0   4 -18    3.59    0.47
   0   4 -18    4.29    0.66
   0  -4 -18    4.78    0.78
   0   4  19    1.33    0.33
   0  -4  19    1.40    0.35
   0  -4 -19    1.96    0.29
   0  -4  19    1.75    0.36
   0   4  19    1.42    0.33
   0   4 -19    1.36    0.33
   0   4 -19    0.61    0.26
   0   4  19    1.70    0.37
   0   4 -19    1.77    0.36
   0   4  19    1.35    0.39
   0  -4 -19    1.82    0.36
   0  -4  19    1.16    0.36
   0  -4 -19    1.03    0.39
   0   4 -19    1.35    0.42
   0  -4 -20    3.10    0.36
   0   4  20    3.38    0.52
   0   4  20    3.14    0.47
   0  -4  20    3.00    0.43
   0   4  20    3.10    0.47
   0   4 -20    2.80    0.39
   0   4 -20    2.92    0.42
   0   4  20    2.72    0.38
   0   4 -20    2.68    0.39
   0  -4 -20    3.19    0.42
   0   4 -20    3.21    0.40
   0   4  20    3.88    0.46
   0  -4  20    2.46    0.39
   0   4  21    0.88    0.30
   0  -4 -21    0.44    0.17
   0   4  21    0.64    0.25
   0   4 -21    0.45    0.21
   0   4  21    0.24    0.16
   0   4 -21    0.39    0.19
   0  -4 -21    0.37    0.21
   0   4  21    0.09    0.20
   0  -4 -21    0.14    0.12
   0   4 -21    0.45    0.20
   0   4  21    0.41    0.19
   0   4 -21    0.55    0.20
   0  -4  21    0.53    0.27
   0   4  22    2.43    0.33
   0  -4 -22    2.45    0.31
   0   4 -22    2.41    0.27
   0  -4  22    2.19    0.36
   0   4 -22    2.38    0.27
   0   4  22    1.60    0.29
   0   4  22    1.72    0.25
   0   4 -22    2.32    0.25
   0  -4  22    2.50    0.35
   0   4  23    0.12    0.10
   0  -4 -23    0.21    0.12
   0  -4  23    0.27    0.16
   0   4  23   -0.12    0.15
   0  -4  23    0.26    0.15
   0  -5   0    0.03    0.09
   0  -5   0    0.06    0.14
   0   5   0   -0.02    0.13
   0  -5   0   -0.09    0.10
   0   5   0    0.08    0.11
   0  -5   0    0.05    0.07
   0   5   0    0.03    0.06
   0  -5   0    0.12    0.05
   0   5   1   90.21    2.13
   0  -5   1   84.37    1.95
   0   5   1   83.76    2.01
   0   5  -1   85.43    2.16
   0  -5  -1   75.64    1.91
   0   5  -1   81.86    2.04
   0  -5  -1   80.03    2.27
   0   5   1   84.20    1.81
   0   5  -1   87.12    1.94
   0  -5   1   78.60    2.08
   0   5  -1   84.08    2.16
   0  -5  -1   84.37    1.89
   0  -5   1   83.42    1.71
   0   5  -1   80.09    1.91
   0   5   1   83.21    1.95
   0   5   2   56.37    1.24
   0   5  -2   58.98    1.41
   0   5  -2   58.78    1.61
   0  -5  -2   58.29    1.55
   0   5  -2   60.40    1.98
   0   5  -2   56.54    1.52
   0   5  -2   55.11    1.59
   0   5  -2   52.22    1.34
   0  -5  -2   53.89    1.43
   0   5   2   57.10    1.44
   0   5   2   57.29    1.42
   0   5  -3   50.59    1.57
   0   5  -3   53.20    1.35
   0  -5   3   57.23    1.60
   0  -5  -3   55.47    1.57
   0  -5   3   54.29    2.04
   0   5  -3   56.35    1.54
   0   5  -3   51.84    1.38
   0   5   3   53.91    1.23
   0   5  -3   55.05    1.50
   0   5   3   54.22    1.48
   0  -5   4  222.80    5.70
   0   5  -4  212.93    4.14
   0  -5  -4  198.97    4.44
   0   5  -4  201.71    4.39
   0  -5   4  216.49    4.50
   0   5  -4  192.85    4.25
   0   5  -4  197.63    4.30
   0   5  -4  203.00    4.04
   0   5  -4  193.86    4.25
   0   5   4  194.27    4.36
   0   5  -5   63.88    1.83
   0   5   5   62.39    1.53
   0  -5   5   67.05    1.92
   0  -5  -5   64.74    1.90
   0   5  -5   60.85    1.82
   0  -5   5   71.95    2.85
   0  -5   5   65.84    2.00
   0  -5   5   57.71    1.67
   0   5  -5   67.92    1.82
   0  -5   5   71.73    2.14
   0   5  -5   63.98    1.53
   0   5   5   65.41    1.88
   0   5  -5   62.06    1.74
   0   5  -5   64.56    1.56
   0   5  -6   14.95    0.77
   0  -5   6   13.66    0.78
   0  -5   6   15.85    1.29
   0   5   6   12.95    0.56
   0   5  -6   13.30    0.73
   0  -5  -6   12.39    0.71
   0   5  -6   13.06    0.74
   0  -5   6   18.74    1.00
   0  -5   6   15.13    0.70
   0  -5   6   15.70    0.59
   0   5  -6   12.54    0.70
   0  -5  -6   15.46    0.67
   0   5   6   14.42    0.63
   0   5  -6   12.30    0.65
   0   5  -6   14.09    0.57
   0   5  -6   14.86    0.62
   0   5   7    3.20    0.28
   0  -5   7    2.87    0.24
   0  -5   7    2.53    0.23
   0  -5   7    2.31    0.29
   0   5  -7    2.58    0.35
   0  -5  -7    2.75    0.30
   0   5  -7    2.74    0.25
   0   5   8   21.59    0.84
   0  -5   8   20.03    0.75
   0  -5   8   20.10    0.76
   0  -5   8   21.41    0.97
   0  -5  -8   22.44    0.91
   0   5  -8   21.19    0.81
   0   5   9   77.78    2.10
   0  -5   9   74.17    1.98
   0  -5   9   82.57    2.35
   0   5  -9   81.96    2.12
   0   5  -9   76.35    2.05
   0  -5  -9   84.44    2.20
   0   5  -9   75.50    2.04
   0  -5  10   93.07    2.32
   0   5  10   94.56    2.44
   0  -5  10   81.03    2.55
   0  -5 -10   88.41    2.93
   0   5 -10   85.06    2.33
   0  -5 -10   92.07    2.46
   0   5 -10   85.00    2.33
   0   5 -10   92.80    2.42
   0   5  11    0.18    0.15
   0  -5  11    0.46    0.33
   0  -5  11   -0.08    0.15
   0  -5 -11    0.39    0.18
   0  -5 -11    0.11    0.18
   0   5 -11    0.13    0.13
   0   5  11    0.19    0.15
   0   5 -11    0.10    0.13
   0   5  12   51.33    1.78
   0  -5  12   54.47    2.26
   0  -5  12   44.86    1.85
   0  -5 -12   45.26    1.67
   0   5  12   49.34    1.84
   0   5 -12   48.59    1.83
   0  -5 -12   47.01    2.17
   0   5 -12   44.46    1.66
   0   5 -12   46.51    1.73
   0  -5  13    1.96    0.41
   0  -5  13    1.76    0.49
   0   5  13    1.99    0.35
   0   5 -13    1.95    0.33
   0   5 -13    2.00    0.35
   0  -5 -13    2.11    0.35
   0  -5 -13    1.81    0.43
   0   5 -13    1.18    0.33
   0   5 -13    1.74    0.34
   0   5  13    1.66    0.32
   0  -5  14   29.78    1.73
   0  -5  14   24.31    1.44
   0   5  14   29.28    1.43
   0   5 -14   30.69    1.32
   0  -5 -14   29.10    1.83
   0  -5 -14   29.24    1.33
   0   5 -14   28.44    1.45
   0   5 -14   28.67    1.49
   0  -5  15   14.36    1.11
   0  -5  15   17.11    1.32
   0   5  15   14.47    1.02
   0   5 -15   17.13    1.01
   0  -5 -15   17.69    1.45
   0   5 -15   16.51    1.21
   0   5 -15   16.95    1.12
   0   5 -15   16.72    1.14
   0  -5  16    4.92    0.69
   0  -5  16    6.39    0.82
   0   5  16    7.10    0.74
   0   5 -16    6.45    0.65
   0   5 -16    5.99    0.77
   0   5 -16    6.73    0.73
   0   5 -16    7.02    0.78
   0  -5 -16    6.90    0.90
   0  -5  17   -0.13    0.33
   0  -5 -17    0.10    0.17
   0  -5  17    0.28    0.24
   0   5  17   -0.24    0.20
   0  -5  17    0.44    0.23
   0  -5 -17    0.06    0.34
   0   5 -17    0.32    0.26
   0   5  17   -0.09    0.23
   0   5 -17    0.17    0.25
   0   5  17    0.17    0.19
   0  -5  17    0.07    0.24
   0  -5  17    0.07    0.34
   0   5 -17    0.35    0.27
   0  -5 -17   -0.18    0.37
   0  -5 -18    9.73    0.67
   0  -5  18    9.64    0.82
   0  -5  18   10.87    0.86
   0  -5  18    8.15    0.69
   0   5 -18   10.16    0.76
   0   5  18    8.82    0.69
   0  -5  18    8.59    0.84
   0  -5 -18    9.22    0.80
   0   5  18    8.61    0.77
   0   5  18    9.71    0.78
   0   5 -18    8.97    0.76
   0  -5 -18    9.48    1.03
   0   5 -18    9.64    0.95
   0  -5  19    5.52    0.61
   0  -5 -19    5.65    0.49
   0   5  19    5.83    0.64
   0  -5  19    5.75    0.63
   0   5 -19    5.71    0.58
   0   5 -19    5.17    0.54
   0   5  19    5.42    0.54
   0  -5 -19    5.00    0.56
   0   5 -19    5.24    0.56
   0   5  19    6.48    0.64
   0   5  19    5.37    0.62
   0   5 -19    5.40    0.70
   0  -5 -19    5.73    0.78
   0   5  20    0.58    0.29
   0  -5 -20    0.56    0.17
   0   5  20    0.39    0.28
   0  -5  20    0.37    0.19
   0   5 -20    0.50    0.24
   0   5  20    0.38    0.18
   0   5 -20    0.25    0.17
   0   5  20    0.39    0.26
   0   5 -20    0.59    0.23
   0  -5 -20    0.99    0.29
   0   5  20    0.52    0.17
   0   5 -20    0.57    0.21
   0  -5  20    0.77    0.30
   0   5  21    0.76    0.30
   0  -5 -21    0.72    0.20
   0   5  21    1.26    0.28
   0   5 -21    1.14    0.27
   0  -5 -21    0.80    0.26
   0   5  21    0.63    0.21
   0  -5  21    1.05    0.35
   0  -5 -21    0.82    0.19
   0   5 -21    1.03    0.26
   0   5  21    0.98    0.25
   0   5 -21    1.07    0.24
   0  -5  21    1.19    0.32
   0   5 -21    0.87    0.23
   0   5  22    2.98    0.36
   0  -5 -22    3.13    0.34
   0   5 -22    2.54    0.27
   0  -5  22    3.06    0.41
   0   5 -22    2.42    0.29
   0   5  22    2.60    0.33
   0   5 -22    2.52    0.26
   0  -5  22    2.34    0.32
   0   5  23    1.79    0.21
   0  -5  23    1.77    0.24
   0   6   0   24.07    0.97
   0   6   0   23.08    0.86
   0  -6   0   24.11    0.81
   0  -6   0   23.92    0.87
   0  -6   0   23.67    1.03
   0  -6   0   23.56    0.58
   0  -6   0   23.21    0.78
   0   6   0   22.97    0.72
   0   6   1    7.87    0.48
   0  -6   1    7.87    0.45
   0   6  -1    8.24    0.44
   0   6  -1    7.70    0.54
   0   6   1    8.82    0.54
   0   6  -1    8.58    0.52
   0   6  -1    8.13    0.54
   0  -6  -1    7.55    0.43
   0  -6  -1    6.97    0.58
   0   6   1    7.36    0.36
   0  -6   1    7.28    0.50
   0  -6  -1    7.52    0.40
   0   6  -1    7.52    0.39
   0  -6   1    7.62    0.28
   0   6   1    7.87    0.45
   0   6  -1    7.80    0.42
   0   6  -2  126.54    3.06
   0   6   2  131.14    2.99
   0   6  -2  138.51    3.45
   0   6  -2  122.89    3.06
   0  -6   2  120.87    3.15
   0   6   2  119.21    2.60
   0   6  -2  127.45    2.94
   0   6  -2  130.94    3.14
   0   6  -2  126.15    2.78
   0  -6  -2  130.25    2.83
   0   6  -2  121.74    2.68
   0   6   2  127.81    2.79
   0   6   2  126.37    2.81
   0   6  -3   14.43    0.70
   0  -6  -3   13.55    0.70
   0   6  -3   15.53    1.15
   0   6  -3   15.23    0.60
   0   6  -3   14.50    0.78
   0   6  -3   13.17    0.73
   0   6   3   13.43    0.70
   0  -6  -3   13.19    0.71
   0   6  -3   13.72    0.59
   0   6   3   13.08    0.48
   0  -6  -3   13.11    0.64
   0   6   3   13.58    0.63
   0   6  -3   13.82    0.68
   0   6  -3   15.76    0.74
   0  -6  -4  195.56    4.47
   0  -6   4  191.03    5.27
   0   6  -4  207.13    4.46
   0   6  -4  213.49    4.16
   0  -6   4  215.87    4.57
   0   6  -4  188.83    4.53
   0   6   4  200.48    4.49
   0   6  -4  202.38    4.26
   0  -6   4  189.70    4.57
   0   6  -4  205.72    4.02
   0   6  -4  193.36    4.27
   0   6  -4  198.90    4.37
   0   6   4  184.62    3.94
   0   6   4  201.88    4.38
   0  -6   5  142.71    4.27
   0  -6  -5  126.23    3.13
   0   6   5  117.17    2.62
   0  -6   5  126.39    3.15
   0   6  -5  112.45    3.08
   0   6  -5  125.60    3.07
   0   6  -5  128.94    2.75
   0  -6   5  120.31    3.13
   0   6  -5  116.22    2.92
   0  -6   5  126.43    3.29
   0  -6   5  112.98    2.84
   0  -6   5  127.29    2.71
   0   6   5  125.76    2.75
   0   6  -5  119.95    2.64
   0   6   5  113.06    2.99
   0   6  -5  117.57    2.94
   0   6  -5  127.13    2.68
   0  -6   6   41.55    1.55
   0   6  -6   43.41    1.21
   0   6  -6   40.72    1.47
   0   6   6   40.54    1.17
   0  -6   6   48.90    2.36
   0   6  -6   39.18    1.43
   0  -6   6   46.81    1.70
   0  -6   6   41.15    1.18
   0  -6  -6   41.71    1.43
   0  -6   6   36.26    1.30
   0   6  -6   38.22    1.36
   0   6   6   42.55    1.26
   0   6  -6   41.89    1.21
   0  -6  -6   43.64    1.31
   0   6  -6   40.86    1.16
   0   6   7   67.38    1.72
   0   6  -7   63.68    2.02
   0  -6   7   64.38    1.91
   0  -6   7   65.47    1.77
   0  -6   7   63.76    1.67
   0   6  -7   60.17    1.98
   0   6  -7   62.38    1.67
   0  -6  -7   69.46    1.86
   0   6   8   74.77    1.94
   0  -6   8   72.22    2.12
   0   6  -8   73.63    1.92
   0   6  -8   70.27    1.88
   0  -6  -8   76.47    2.06
   0   6   9   17.48    0.82
   0  -6   9   18.96    0.98
   0   6  -9   18.28    0.82
   0   6  -9   18.37    0.82
   0  -6  -9   19.95    0.91
   0   6  -9   19.61    0.86
   0   6  10   18.11    0.90
   0  -6  10   20.81    1.09
   0  -6 -10   22.02    1.01
   0   6 -10   18.00    0.87
   0   6 -10   21.68    0.96
   0   6 -10   20.98    0.99
   0  -6 -10   19.75    1.28
   0   6 -10   19.80    0.91
   0   6  11    1.46    0.27
   0  -6  11    2.16    0.46
   0  -6  11    2.00    0.35
   0   6  11    1.77    0.32
   0   6 -11    1.83    0.31
   0   6 -11    1.14    0.23
   0   6 -11    1.68    0.31
   0  -6 -11    1.96    0.32
   0   6 -11    1.69    0.28
   0  -6 -11    1.59    0.44
   0   6  12    8.14    0.65
   0  -6  12    9.62    0.91
   0  -6  12    8.08    0.74
   0  -6 -12    8.55    0.67
   0   6 -12    8.83    0.69
   0  -6 -12    9.20    0.96
   0   6 -12    8.66    0.66
   0   6  12   10.03    0.76
   0   6 -12    7.89    0.69
   0  -6  13   31.04    1.58
   0   6  13   31.70    1.43
   0   6 -13   34.81    1.36
   0  -6 -13   31.80    1.41
   0   6 -13   30.17    1.40
   0  -6 -13   33.11    1.94
   0   6 -13   31.83    1.52
   0   6 -13   31.99    1.48
   0   6  13   34.43    1.55
   0  -6  14    1.88    0.41
   0  -6  14    2.19    0.53
   0   6  14    1.72    0.36
   0   6 -14    2.01    0.37
   0   6  14    2.10    0.36
   0   6 -14    1.66    0.40
   0   6 -14    2.18    0.43
   0  -6 -14    2.02    0.49
   0   6 -14    1.21    0.32
   0  -6 -14    1.93    0.35
   0  -6  15   68.49    2.66
   0  -6  15   74.59    2.93
   0   6  15   75.54    2.58
   0   6 -15   77.09    2.41
   0   6 -15   72.39    2.62
   0  -6 -15   75.55    3.27
   0   6 -15   68.09    2.70
   0  -6 -15   71.11    2.41
   0   6 -15   70.98    2.65
   0  -6  16   71.46    2.84
   0   6  16   69.81    2.51
   0   6 -16   70.20    2.33
   0   6 -16   63.69    2.56
   0  -6 -16   71.56    3.21
   0   6 -16   67.30    2.58
   0   6 -16   66.83    2.67
   0  -6 -17   17.83    0.92
   0  -6  17   17.76    1.14
   0  -6  17   17.89    1.03
   0  -6  17   16.58    1.19
   0   6 -17   18.78    1.10
   0   6  17   15.61    0.94
   0  -6 -17   16.47    1.11
   0   6  17   17.24    1.06
   0   6 -17   17.09    1.00
   0   6 -17   18.18    1.26
   0   6 -17   16.53    1.24
   0  -6 -17   19.85    1.59
   0  -6  18    8.19    0.76
   0  -6 -18    9.43    0.65
   0  -6  18    9.72    0.82
   0   6  18    8.65    0.68
   0  -6  18    8.42    0.85
   0   6 -18    8.94    0.77
   0   6 -18    9.15    0.72
   0   6  18    8.36    0.74
   0  -6 -18    7.64    0.74
   0  -6 -18   10.60    1.13
   0   6 -18    8.79    0.89
   0  -6  19   -0.04    0.21
   0  -6 -19    0.00    0.14
   0  -6  19   -0.44    0.36
   0   6 -19    0.25    0.25
   0   6 -19    0.17    0.26
   0   6  19   -0.39    0.30
   0  -6 -19    0.02    0.23
   0   6  19    0.32    0.19
   0   6  19    0.02    0.22
   0   6 -19    0.21    0.19
   0   6 -19    0.62    0.31
   0  -6 -19    0.42    0.37
   0   6  20    0.09    0.29
   0   6  20    0.19    0.23
   0  -6 -20   -0.04    0.15
   0   6 -20   -0.19    0.21
   0   6  20    0.01    0.17
   0   6 -20   -0.22    0.20
   0  -6 -20    0.19    0.24
   0  -6  20   -0.14    0.30
   0   6 -20    0.19    0.19
   0   6  20    0.03    0.20
   0   6  20    0.12    0.23
   0  -6  20   -0.01    0.23
   0   6 -20    0.24    0.20
   0   6  21   10.79    0.70
   0  -6 -21    9.35    0.57
   0   6  21    9.80    0.75
   0   6 -21    9.60    0.62
   0  -6 -21    9.42    0.65
   0   6  21    9.15    0.67
   0  -6 -21    8.15    0.51
   0  -6  21    9.59    0.79
   0   6 -21    8.85    0.60
   0   6 -21    8.19    0.54
   0   6  21    6.83    0.54
   0   6 -21   10.35    0.60
   0  -6  21    8.96    0.68
   0   6  22    2.05    0.31
   0  -6 -22    1.74    0.20
   0  -6 -22    2.29    0.30
   0   6 -22    1.87    0.24
   0   6 -22    1.84    0.23
   0  -6  22    2.13    0.34
   0   6  22    1.82    0.29
   0   6 -22    2.04    0.24
   0  -6  22    1.87    0.30
   0  -7   0    0.08    0.09
   0  -7   0    0.03    0.15
   0  -7   0    0.10    0.10
   0   7   0   -0.01    0.10
   0   7   0   -0.08    0.18
   0   7   0    0.00    0.08
   0  -7   0    0.06    0.04
   0  -7   0    0.03    0.07
   0  -7   1   10.06    0.57
   0   7   1   12.69    0.72
   0   7  -1   10.70    0.68
   0   7   1   11.40    0.50
   0  -7  -1   10.78    0.75
   0   7  -1   11.76    0.68
   0  -7   1   10.16    0.64
   0  -7  -1   10.98    0.63
   0   7   1   11.92    0.63
   0  -7  -1   10.51    0.55
   0   7  -1   11.39    0.71
   0   7  -1   11.19    0.69
   0   7  -1   11.77    0.58
   0  -7  -1   10.76    0.52
   0  -7   1   10.76    0.35
   0   7  -1    9.94    0.47
   0  -7  -1   10.63    0.40
   0   7  -1   11.03    0.48
   0   7   1   10.58    0.58
   0   7  -2   49.08    1.66
   0   7   2   48.79    1.62
   0   7  -2   48.55    1.62
   0  -7  -2   44.06    1.40
   0   7   2   48.00    1.24
   0  -7  -2   45.91    1.80
   0  -7   2   43.69    1.63
   0   7  -2   49.00    1.64
   0   7  -2   49.46    1.84
   0   7  -2   50.03    1.51
   0  -7  -2   46.59    1.54
   0   7   2   51.33    1.57
   0   7  -2   49.73    1.39
   0   7  -2   46.21    1.51
   0  -7  -2   48.82    1.39
   0   7   2   49.26    1.37
   0   7   2   45.42    1.37
   0   7  -3   49.44    1.39
   0   7  -3   48.27    1.72
   0  -7  -3   49.25    1.62
   0   7  -3   48.21    1.67
   0   7  -3   48.06    2.15
   0  -7   3   52.39    1.41
   0   7  -3   49.15    1.69
   0   7  -3   50.96    1.57
   0   7   3   49.40    1.60
   0  -7   3   49.16    1.89
   0   7  -3   47.29    1.35
   0  -7  -3   47.62    1.45
   0  -7   3   42.14    1.50
   0   7  -3   48.23    1.56
   0   7   3   47.62    1.23
   0   7   3   48.13    1.45
   0  -7  -4   94.86    2.66
   0   7  -4  104.50    2.35
   0   7   4   91.31    2.61
   0  -7  -4  104.37    2.68
   0   7  -4   98.56    2.76
   0   7  -4  102.96    2.63
   0  -7   4   97.57    2.59
   0  -7   4   95.63    2.26
   0   7  -4   98.01    2.40
   0  -7   4   86.66    2.61
   0   7   4   95.36    2.28
   0   7  -4   94.01    2.43
   0   7  -4   99.59    2.18
   0   7  -4   95.44    2.55
   0  -7  -4   92.52    2.49
   0   7   4   97.93    2.13
   0   7   4   96.21    2.49
   0   7  -5   40.35    1.19
   0  -7   5   38.69    1.03
   0  -7  -5   39.60    1.50
   0   7   5   37.16    1.06
   0  -7   5   34.59    1.91
   0  -7   5   38.85    1.49
   0  -7   5   39.49    1.15
   0  -7   5   36.09    1.40
   0  -7   5   38.51    1.53
   0   7  -5   36.84    1.29
   0   7  -5   38.36    1.09
   0   7  -5   37.41    1.36
   0  -7  -5   37.81    1.39
   0   7  -5   39.09    1.10
   0   7  -5   35.17    1.20
   0   7   5   35.55    1.35
   0  -7  -5   36.58    1.21
   0   7   5   37.93    1.17
   0   7   6    3.21    0.27
   0   7  -6    2.53    0.38
   0  -7   6    3.48    0.44
   0  -7   6    2.95    0.41
   0  -7   6    2.67    0.32
   0  -7   6    3.22    0.29
   0  -7  -6    2.93    0.34
   0   7  -6    3.11    0.36
   0  -7   6    2.94    0.28
   0   7  -6    3.12    0.27
   0   7   6    2.86    0.28
   0   7  -6    2.84    0.27
   0  -7  -6    3.49    0.32
   0   7  -6    2.63    0.34
   0   7   7   12.15    0.59
   0  -7   7   13.04    0.73
   0  -7   7   12.19    0.59
   0  -7   7   12.24    0.62
   0  -7  -7   13.54    0.71
   0   7  -7   11.05    0.73
   0   7   7   12.05    0.65
   0   7  -7   12.62    0.60
   0   7   8   29.04    1.04
   0  -7   8   27.27    1.18
   0  -7   8   27.77    1.00
   0   7  -8   30.09    1.05
   0   7  -8   27.82    1.02
   0  -7  -8   28.97    1.14
   0   7   8   29.03    1.17
   0   7   9    1.07    0.22
   0  -7   9    1.09    0.20
   0  -7   9    1.45    0.33
   0  -7   9    1.26    0.29
   0  -7  -9    1.01    0.25
   0   7  -9    1.11    0.23
   0   7  -9    1.17    0.23
   0   7  -9    1.23    0.23
   0   7  10    5.99    0.50
   0  -7  10    7.82    0.67
   0  -7  10    7.42    0.74
   0  -7 -10    6.62    0.55
   0   7 -10    6.68    0.53
   0   7 -10    6.80    0.53
   0  -7 -10    4.67    0.63
   0   7 -10    6.30    0.50
   0   7 -10    6.13    0.49
   0   7  11   48.22    1.67
   0  -7  11   54.60    2.15
   0  -7  11   43.71    1.80
   0  -7 -11   45.01    2.18
   0   7 -11   47.96    1.68
   0   7  11   49.05    1.77
   0   7 -11   42.05    1.57
   0   7 -11   43.23    1.65
   0  -7 -11   46.54    1.68
   0   7 -11   43.19    1.59
   0  -7  12   17.20    1.20
   0  -7  12   15.70    1.06
   0   7  12   17.84    0.98
   0   7 -12   17.48    0.86
   0  -7 -12   17.14    0.97
   0   7  12   14.69    0.95
   0   7 -12   16.80    0.97
   0   7 -12   15.83    0.93
   0   7 -12   15.91    0.98
   0  -7 -12   16.35    1.34
   0   7  12   17.01    1.03
   0  -7  13   40.20    1.95
   0  -7  13   31.57    1.64
   0   7  13   40.15    1.62
   0   7  13   35.60    1.41
   0   7 -13   38.69    1.43
   0  -7 -13   37.01    2.14
   0   7 -13   34.02    1.58
   0   7  13   37.72    1.66
   0   7 -13   36.27    1.61
   0   7 -13   34.26    1.54
   0  -7 -13   36.08    1.53
   0  -7  14    8.67    0.91
   0  -7  14    6.26    0.70
   0   7  14    8.34    0.74
   0   7 -14    7.35    0.63
   0   7  14    6.90    0.60
   0   7 -14    6.74    0.72
   0  -7 -14    7.44    0.98
   0   7  14    7.08    0.72
   0  -7 -14    7.11    0.66
   0   7 -14    8.22    0.75
   0   7 -14    7.92    0.76
   0  -7  15   20.24    1.41
   0  -7  15   15.03    1.17
   0   7  15   22.88    1.29
   0   7 -15   19.42    1.09
   0   7 -15   19.22    1.31
   0   7 -15   20.24    1.30
   0   7 -15   20.37    1.27
   0  -7 -15   19.90    1.14
   0  -7 -15   20.40    1.68
   0  -7 -16    2.34    0.32
   0  -7  16    2.23    0.44
   0  -7  16    1.13    0.38
   0  -7  16    1.96    0.36
   0   7  16    1.86    0.40
   0  -7 -16    1.88    0.38
   0   7 -16    2.86    0.46
   0   7  16    1.94    0.35
   0   7  16    1.72    0.33
   0  -7 -16    1.65    0.43
   0  -7  16    1.53    0.45
   0   7 -16    2.28    0.39
   0   7 -16    1.82    0.45
   0   7 -16    2.69    0.52
   0  -7 -16    1.97    0.60
   0   7 -16    1.66    0.41
   0  -7 -17    3.22    0.38
   0  -7  17    3.91    0.56
   0  -7  17    3.37    0.53
   0  -7  17    2.65    0.41
   0  -7 -17    3.52    0.53
   0  -7  17    2.60    0.50
   0   7 -17    3.49    0.48
   0   7  17    2.87    0.45
   0   7  17    3.59    0.44
   0   7 -17    3.66    0.53
   0  -7 -17    4.24    0.80
   0   7 -17    3.17    0.53
   0   7 -17    2.67    0.51
   0   7 -17    3.11    0.57
   0  -7 -18    0.18    0.15
   0  -7  18    0.25    0.24
   0  -7  18    0.62    0.28
   0   7 -18    0.31    0.31
   0   7  18    0.10    0.20
   0   7  18   -0.05    0.19
   0   7 -18    0.33    0.20
   0  -7 -18    0.04    0.24
   0  -7 -18    0.10    0.32
   0   7 -18   -0.31    0.31
   0  -7 -19    2.95    0.34
   0  -7  19    2.73    0.44
   0   7  19    2.65    0.43
   0  -7 -19    2.45    0.44
   0   7 -19    2.55    0.38
   0   7 -19    2.48    0.42
   0   7  19    3.06    0.43
   0   7 -19    2.78    0.45
   0   7  19    2.31    0.37
   0  -7 -19    3.06    0.61
   0   7 -19    2.25    0.41
   0  -7 -20    2.86    0.34
   0   7  20    2.97    0.45
   0   7  20    1.91    0.42
   0   7  20    2.00    0.32
   0   7 -20    2.75    0.39
   0  -7  20    2.45    0.49
   0   7  20    2.48    0.42
   0  -7 -20    2.46    0.39
   0   7 -20    2.10    0.32
   0   7  20    2.34    0.38
   0   7 -20    2.75    0.39
   0  -7  20    2.37    0.40
   0   7 -20    2.71    0.35
   0   7  21    1.59    0.35
   0   7  21    1.53    0.29
   0  -7 -21    0.91    0.21
   0   7  21    1.12    0.26
   0  -7 -21    1.59    0.30
   0  -7  21    1.75    0.40
   0   7  21    0.77    0.20
   0   7 -21    1.13    0.24
   0   7 -21    1.44    0.25
   0   7 -21    1.17    0.25
   0  -7 -21    0.83    0.19
   0   7 -21    1.05    0.23
   0  -7  21    1.21    0.28
   0   7  22    2.28    0.31
   0  -7  22    1.94    0.27
   0   7 -22    2.44    0.25
   0  -7 -22    1.67    0.19
   0  -7 -22    2.16    0.29
   0  -7  22    1.88    0.32
   0   7 -22    1.70    0.20
   0   7 -22    2.26    0.25
   0   7  22    1.65    0.25
   0  -8   0   49.37    1.59
   0  -8   0   50.32    1.24
   0  -8   0   48.28    1.44
   0   8   0   54.24    1.78
   0   8   0   48.89    1.54
   0  -8   0   47.26    1.77
   0  -8   0   49.90    1.01
   0  -8   0   46.68    1.31
   0   8   0   44.63    1.30
   0   8   1    3.61    0.37
   0   8  -1    2.70    0.36
   0   8  -1    3.11    0.39
   0  -8   1    2.76    0.32
   0  -8  -1    3.16    0.32
   0  -8   1    3.30    0.27
   0  -8   1    2.95    0.23
   0  -8   1    2.71    0.35
   0  -8  -1    3.08    0.44
   0   8   1    3.37    0.29
   0   8  -1    3.53    0.42
   0   8  -1    3.24    0.41
   0   8  -1    3.08    0.33
   0  -8  -1    2.84    0.34
   0   8   1    3.86    0.43
   0  -8  -1    2.62    0.33
   0   8  -1    2.72    0.24
   0  -8  -1    3.11    0.29
   0  -8   1    2.78    0.24
   0   8   1    2.95    0.35
   0   8  -2   11.47    0.61
   0  -8   2   10.80    0.76
   0  -8  -2   11.22    0.85
   0   8   2   12.68    0.78
   0   8   2   11.46    0.70
   0   8  -2   11.52    0.78
   0   8  -2   11.55    0.67
   0   8  -2   11.55    0.77
   0  -8   2   12.94    0.58
   0  -8   2   11.66    0.48
   0   8  -2   11.70    0.74
   0   8   2   11.74    0.51
   0   8  -2   13.00    0.91
   0  -8  -2   10.20    0.60
   0  -8  -2   11.33    0.71
   0  -8  -2   11.14    0.59
   0   8  -2    9.84    0.58
   0  -8   2   11.84    0.61
   0  -8  -2   11.69    0.69
   0  -8   2   11.14    0.51
   0   8  -2   11.88    0.61
   0   8   2   11.36    0.59
   0   8   2   10.91    0.57
   0   8   2   11.52    0.62
   0  -8  -3   57.20    2.26
   0  -8  -3   53.92    1.50
   0   8   3   58.24    1.85
   0   8  -3   57.60    1.60
   0  -8   3   60.39    1.61
   0  -8   3   54.34    1.38
   0  -8  -3   53.56    1.82
   0   8  -3   52.78    1.91
   0   8  -3   53.39    1.97
   0  -8   3   49.71    2.00
   0   8  -3   54.95    2.37
   0   8  -3   58.26    1.80
   0   8  -3   54.41    1.86
   0  -8   3   57.37    1.44
   0  -8   3   54.92    1.50
   0  -8  -3   56.22    1.66
   0  -8   3   54.49    1.44
   0  -8  -3   58.53    1.81
   0   8  -3   55.27    1.97
   0  -8   3   55.01    1.67
   0  -8   3   47.16    1.67
   0   8  -3   48.72    1.51
   0   8   3   56.08    1.64
   0   8   3   56.16    1.43
   0   8  -3   57.03    1.81
   0   8   3   55.55    1.57
   0   8  -3   58.82    1.40
   0  -8   4  174.36    3.68
   0   8  -4  152.03    4.13
   0  -8   4  157.48    3.30
   0   8  -4  157.19    3.54
   0  -8   4  153.45    4.46
   0   8  -4  155.02    3.99
   0  -8  -4  156.16    3.72
   0   8  -4  156.88    3.58
   0  -8   4  155.71    3.45
   0  -8   4  153.43    3.75
   0  -8   4  160.17    3.39
   0  -8  -4  156.31    3.52
   0   8  -4  162.84    3.31
   0   8  -4  157.46    3.84
   0   8   4  154.40    3.30
   0   8  -4  158.77    3.33
   0   8   4  157.54    3.71
   0   8  -4  154.44    3.66
   0   8   4  162.41    3.53
   0   8  -5    6.10    0.42
   0  -8   5    6.51    0.36
   0   8   5    6.48    0.37
   0  -8   5    6.66    0.42
   0  -8  -5    5.89    0.45
   0  -8   5    7.27    0.43
   0   8  -5    5.96    0.47
   0  -8   5    5.74    0.57
   0  -8   5    6.53    0.56
   0   8   5    6.07    0.42
   0   8  -5    6.49    0.55
   0  -8  -5    6.24    0.46
   0   8  -5    5.84    0.45
   0   8  -5    6.74    0.39
   0  -8  -5    6.06    0.52
   0   8   5    6.46    0.52
   0   8  -5    7.38    0.40
   0   8   6   14.16    0.63
   0   8  -6   14.29    0.93
   0  -8   6   15.37    0.69
   0  -8   6   17.89    1.03
   0  -8   6   15.89    0.70
   0  -8   6   15.06    0.88
   0  -8  -6   16.08    0.83
   0   8  -6   15.96    0.86
   0  -8  -6   17.32    0.79
   0   8   6   15.82    0.73
   0   8  -6   15.07    0.88
   0   8  -6   16.45    0.68
   0   8  -6   16.36    0.68
   0   8   7   16.88    0.72
   0  -8   7   19.62    1.10
   0  -8   7   17.06    0.76
   0  -8   7   16.67    0.74
   0  -8   7   15.20    0.84
   0   8  -7   17.04    0.73
   0   8  -7   15.08    0.92
   0   8   7   16.31    0.79
   0  -8  -7   17.90    0.85
   0   8  -7   16.51    0.74
   0   8   8   16.10    0.76
   0  -8   8   16.56    0.76
   0  -8   8   19.09    1.11
   0  -8   8   15.52    0.89
   0  -8  -8   17.31    0.86
   0   8   8   17.95    0.90
   0   8  -8   16.85    0.78
   0   8  -8   16.48    0.76
   0   8   9    1.55    0.25
   0  -8   9    1.69    0.25
   0  -8   9    1.37    0.31
   0  -8   9    1.21    0.26
   0  -8  -9    2.04    0.44
   0   8  -9    1.93    0.28
   0   8  -9    1.66    0.27
   0  -8  -9    1.40    0.25
   0   8  -9    1.83    0.27
   0   8  10   10.32    0.66
   0  -8  10   11.07    0.89
   0  -8  10    9.24    0.74
   0   8 -10    9.95    0.66
   0  -8 -10   10.66    0.73
   0   8 -10   10.77    0.69
   0   8 -10    9.27    0.63
   0   8 -10    9.66    0.64
   0  -8 -10    8.54    0.87
   0   8  11   15.62    0.88
   0  -8  11   14.81    0.99
   0  -8  11   17.69    1.19
   0   8 -11   14.76    0.85
   0  -8 -11   14.69    1.23
   0   8 -11   16.03    0.91
   0   8 -11   16.37    0.92
   0  -8 -11   16.34    0.94
   0   8  11   15.58    0.95
   0   8 -11   15.16    0.88
   0   8  11   17.19    0.99
   0  -8  12    0.82    0.35
   0  -8  12    0.91    0.30
   0   8  12    0.61    0.21
   0   8 -12    0.71    0.20
   0   8 -12    0.79    0.26
   0   8 -12    0.91    0.25
   0  -8 -12    0.75    0.36
   0   8  12    1.11    0.29
   0   8  12    0.57    0.17
   0   8 -12    0.83    0.26
   0  -8 -12    0.88    0.26
   0  -8  13   11.43    1.02
   0  -8  13    9.24    0.86
   0   8  13   11.70    0.84
   0   8  13   11.13    0.74
   0   8 -13   11.78    0.74
   0   8  13    9.91    0.81
   0   8 -13    9.86    0.81
   0   8 -13   11.35    0.86
   0  -8 -13   10.08    1.11
   0   8 -13   10.16    0.81
   0  -8 -13   10.82    0.81
   0   8  13    9.59    0.82
   0  -8  14   35.19    1.86
   0   8  14   31.79    1.52
   0   8 -14   36.16    1.45
   0   8  14   35.31    1.42
   0   8  14   33.16    1.41
   0  -8 -14   32.87    1.52
   0  -8 -14   35.75    2.24
   0   8 -14   32.76    1.60
   0   8 -14   32.08    1.57
   0   8 -14   32.27    1.62
   0   8  14   33.16    1.62
   0  -8  15   20.24    1.40
   0   8  15   19.62    1.19
   0   8 -15   19.92    1.10
   0   8 -15   20.83    1.33
   0   8 -15   19.32    1.29
   0  -8 -15   19.14    1.13
   0   8 -15   19.93    1.28
   0  -8 -15   20.02    1.69
   0  -8  16   32.70    1.82
   0  -8 -16   36.87    1.38
   0  -8  16   33.14    1.59
   0  -8  16   34.18    1.62
   0   8  16   36.36    1.71
   0  -8  16   31.63    1.44
   0  -8  16   38.98    1.95
   0   8 -16   35.26    1.53
   0  -8 -16   31.10    1.69
   0   8  16   31.16    1.37
   0   8  16   35.14    1.51
   0   8 -16   31.78    1.37
   0   8 -16   32.09    1.74
   0  -8 -16   36.58    2.34
   0   8 -16   32.51    1.71
   0  -8 -16   30.75    1.50
   0   8 -16   32.30    1.73
   0  -8  17   19.99    1.18
   0  -8 -17   19.24    0.97
   0  -8  17   19.62    1.22
   0   8 -17   21.22    1.17
   0   8  17   19.39    1.03
   0   8  17   20.21    1.12
   0   8 -17   18.74    1.01
   0  -8 -17   20.34    1.31
   0   8 -17   18.16    1.27
   0   8 -17   18.87    1.32
   0   8 -17   19.54    1.31
   0  -8 -17   19.83    1.71
   0  -8 -18    0.86    0.26
   0  -8  18    0.74    0.26
   0  -8  18    0.57    0.29
   0   8 -18    0.70    0.23
   0   8  18    0.46    0.20
   0   8  18    0.56    0.24
   0  -8 -18    1.28    0.39
   0   8 -18    1.05    0.35
   0   8 -18    0.31    0.25
   0  -8 -18    0.87    0.50
   0   8 -18    0.29    0.24
   0  -8 -19    0.29    0.15
   0  -8  19    0.79    0.32
   0   8 -19    0.70    0.26
   0   8  19    0.42    0.22
   0   8  19    0.51    0.22
   0   8 -19    0.34    0.20
   0  -8 -19    0.59    0.25
   0  -8  19    0.23    0.31
   0   8  19    0.50    0.25
   0   8 -19    0.39    0.23
   0  -8 -19    0.19    0.33
   0   8 -19    0.45    0.30
   0   8  20    0.46    0.27
   0  -8 -20    0.24    0.14
   0   8 -20    0.50    0.25
   0  -8 -20    0.18    0.16
   0   8  20    0.18    0.16
   0   8  20   -0.05    0.19
   0  -8 -20    0.19    0.23
   0  -8  20   -0.03    0.25
   0   8 -20    0.00    0.13
   0   8  20    0.14    0.22
   0   8 -20    0.05    0.20
   0   8 -20    0.13    0.19
   0  -8  20   -0.30    0.27
   0   8  21    4.25    0.48
   0   8  21    4.00    0.44
   0  -8 -21    3.94    0.36
   0   8 -21    3.84    0.39
   0   8  21    2.77    0.32
   0  -8 -21    3.69    0.34
   0  -8 -21    4.24    0.46
   0   8 -21    3.66    0.38
   0  -8  21    3.81    0.49
   0   8  21    3.61    0.41
   0   8 -21    3.46    0.32
   0  -8  21    3.86    0.44
   0   8 -21    3.70    0.35
   0   8  22    1.58    0.26
   0  -8  22    1.71    0.26
   0   8 -22    1.85    0.21
   0   8 -22    1.59    0.22
   0   8  22    1.77    0.25
   0  -8 -22    2.16    0.27
   0  -8 -22    1.38    0.18
   0  -8  22    1.50    0.28
   0  -9   0    0.02    0.09
   0   9   0    0.14    0.14
   0  -9   0   -0.06    0.12
   0  -9   0   -0.25    0.22
   0   9   0    0.07    0.13
   0  -9   0   -0.07    0.11
   0   9   0   -0.01    0.08
   0   9   0   -0.46    0.15
   0   9   0   -0.07    0.12
   0  -9   0    0.01    0.07
   0  -9   0    0.01    0.09
   0  -9   0   -0.07    0.11
   0   9   0    0.00    0.06
   0  -9   1   15.10    0.67
   0  -9  -1   15.28    0.75
   0  -9  -1   15.31    0.59
   0  -9  -1   15.37    0.86
   0  -9  -1   16.07    0.56
   0  -9   1   16.02    0.60
   0   9   1   16.92    0.88
   0  -9  -1   15.39    1.00
   0   9  -1   15.43    0.81
   0   9   1   16.40    0.71
   0  -9   1   15.38    0.83
   0   9  -1   17.06    1.00
   0   9   1   17.16    0.97
   0   9  -1   16.52    1.01
   0   9  -1   15.91    0.96
   0  -9  -1   15.88    0.67
   0  -9   1   15.38    0.65
   0   9  -1   15.43    0.64
   0  -9  -1   15.06    0.73
   0  -9  -1   15.73    0.67
   0  -9  -1   16.30    0.46
   0  -9   1   15.85    0.71
   0  -9  -1   14.33    0.80
   0   9   1   14.89    0.82
   0   9  -1   16.16    0.56
   0   9   1   15.70    0.50
   0   9   1   16.30    0.81
   0  -9   2    4.53    0.37
   0  -9   2    3.86    0.48
   0   9   2    4.66    0.47
   0   9   2    5.02    0.35
   0   9  -2    5.75    0.59
   0   9  -2    4.93    0.60
   0  -9  -2    4.94    0.43
   0  -9  -2    4.64    0.36
   0  -9   2    4.92    0.32
   0   9  -2    4.83    0.54
   0   9  -2    4.61    0.49
   0  -9  -2    5.13    0.63
   0  -9  -2    4.76    0.48
   0   9  -2    4.81    0.41
   0   9  -2    4.51    0.44
   0  -9  -2    5.11    0.31
   0  -9  -2    5.19    0.41
   0  -9   2    4.56    0.32
   0  -9  -2    4.37    0.36
   0  -9  -2    5.34    0.50
   0  -9   2    4.99    0.35
   0  -9   2    4.83    0.41
   0   9  -2    4.77    0.37
   0  -9  -2    4.71    0.28
   0   9  -2    5.32    0.43
   0   9   2    4.66    0.43
   0   9  -2    4.81    0.30
   0   9   2    5.06    0.42
   0   9   2    4.99    0.39
   0  -9  -3   54.01    1.79
   0  -9  -3   59.39    1.66
   0  -9  -3   61.52    1.49
   0  -9   3   59.28    1.52
   0   9  -3   63.08    1.79
   0  -9   3   64.79    1.76
   0  -9   3   61.24    2.28
   0   9  -3   61.17    2.59
   0   9  -3   58.51    2.22
   0   9  -3   57.45    2.01
   0  -9   3   60.54    1.57
   0  -9  -3   59.81    1.81
   0  -9   3   61.05    1.82
   0   9  -3   49.71    1.87
   0  -9   3   60.64    1.60
   0  -9  -3   63.58    1.98
   0   9  -3   61.11    1.52
   0   9   3   59.90    1.69
   0   9   3   61.94    1.58
   0   9   3   58.06    1.77
   0   9  -3   64.22    2.03
   0   9   3   59.15    1.73
   0  -9   4    0.13    0.14
   0  -9   4    0.15    0.08
   0  -9  -4    0.17    0.06
   0   9  -4    0.09    0.15
   0  -9  -4    0.11    0.08
   0   9   4    0.23    0.09
   0   9  -4    0.27    0.12
   0  -9   4    0.62    0.13
   0  -9   4   -0.04    0.19
   0  -9  -4    0.17    0.19
   0  -9   4    0.21    0.11
   0  -9   4    0.37    0.16
   0  -9  -4    0.00    0.10
   0   9  -4    0.06    0.10
   0  -9   4    0.17    0.18
   0   9  -4    0.05    0.18
   0   9  -4    0.11    0.14
   0   9   4    0.11    0.08
   0   9  -4    0.31    0.12
   0   9   4    0.26    0.12
   0   9   4    0.06    0.11
   0  -9  -4    0.03    0.16
   0   9  -4    0.11    0.08
   0  -9  -5   52.06    1.30
   0  -9   5   55.06    1.72
   0  -9   5   49.50    1.35
   0  -9  -5   49.46    1.26
   0   9  -5   51.33    1.56
   0   9  -5   47.82    1.88
   0   9   5   49.33    1.36
   0  -9   5   52.40    1.46
   0  -9   5   48.36    1.48
   0  -9   5   47.48    1.71
   0  -9   5   44.30    1.80
   0   9  -5   49.00    1.82
   0   9  -5   49.19    1.58
   0   9   5   49.36    1.36
   0   9  -5   52.99    1.42
   0   9   5   49.41    1.51
   0   9  -5   51.34    1.38
   0  -9  -5   57.01    1.62
   0   9   5   53.72    1.59
   0   9   6   44.91    1.30
   0  -9   6   42.39    1.62
   0  -9   6   44.04    1.39
   0  -9   6   45.61    1.38
   0  -9   6   42.76    1.76
   0   9  -6   46.16    1.32
   0  -9  -6   47.10    1.51
   0   9  -6   41.63    1.69
   0   9   6   44.93    1.44
   0   9  -6   43.94    1.33
   0   9   7   26.83    0.96
   0  -9   7   27.07    1.34
   0  -9   7   23.99    1.19
   0  -9   7   27.60    1.02
   0  -9   7   24.54    0.98
   0   9  -7   26.14    0.97
   0   9   7   25.34    1.05
   0   9   7   26.18    1.10
   0   9  -7   25.71    0.97
   0  -9  -7   23.98    1.07
   0   9  -7   23.54    1.24
   0   9   8   27.26    1.04
   0  -9   8   30.39    1.46
   0  -9   8   26.32    1.05
   0   9   8   26.84    1.18
   0  -9  -8   28.94    1.20
   0   9  -8   26.90    1.06
   0   9  -8   25.38    1.02
   0   9  -8   28.57    1.09
   0   9   9    7.74    0.54
   0  -9   9    8.57    0.78
   0  -9   9    7.60    0.53
   0   9  -9    7.66    0.55
   0   9  -9    8.12    0.59
   0  -9  -9    7.81    0.62
   0   9  -9    7.80    0.56
   0  -9  -9    6.44    0.69
   0   9  -9    8.35    0.56
   0   9  10    0.25    0.13
   0  -9  10    0.27    0.19
   0   9  10    0.09    0.14
   0   9 -10   -0.12    0.13
   0   9 -10    0.00    0.14
   0  -9 -10    0.16    0.18
   0   9 -10    0.03    0.12
   0   9  10    0.05    0.15
   0  -9 -10    0.14    0.30
   0   9 -10   -0.08    0.18
   0   9  11    2.18    0.32
   0  -9  11    2.31    0.44
   0   9  11    2.13    0.36
   0  -9 -11    2.11    0.37
   0   9 -11    1.39    0.29
   0   9 -11    2.14    0.35
   0   9 -11    1.96    0.35
   0  -9 -11    2.09    0.43
   0   9 -11    2.06    0.34
   0   9  11    2.06    0.34
   0  -9  12   11.57    0.98
   0   9  12    9.81    0.73
   0   9 -12   10.59    0.66
   0   9  12    9.37    0.77
   0   9 -12    9.92    0.76
   0   9  12   10.01    0.79
   0   9 -12    9.07    0.74
   0  -9 -12   10.55    0.80
   0  -9 -12    8.74    1.02
   0   9 -12    9.56    0.76
   0  -9  13   14.72    1.14
   0   9  13   16.15    1.00
   0   9 -13   14.34    0.83
   0   9  13   15.27    0.89
   0   9  13   15.24    0.88
   0   9 -13   13.87    0.95
   0   9 -13   13.48    0.95
   0   9  13   15.04    1.02
   0   9 -13   15.41    1.04
   0  -9 -13   14.02    1.35
   0  -9 -13   13.63    0.93
   0   9  13   15.08    1.02
   0  -9  14   18.89    1.31
   0   9  14   19.43    1.16
   0   9  14   18.79    1.00
   0   9  14   17.48    0.98
   0   9 -14   18.29    0.99
   0  -9 -14   16.72    1.06
   0   9 -14   17.18    1.13
   0   9 -14   17.51    1.12
   0  -9 -14   17.79    1.57
   0   9 -14   17.41    1.17
   0   9  14   17.50    1.14
   0  -9  15   21.46    1.43
   0  -9  15   25.18    1.55
   0   9  15   23.07    1.30
   0   9 -15   22.33    1.15
   0   9  15   20.01    1.10
   0  -9 -15   21.83    1.82
   0   9 -15   21.87    1.36
   0   9 -15   20.40    1.29
   0   9 -15   19.12    1.26
   0  -9 -15   19.08    1.14
   0   9 -15   22.55    1.39
   0  -9 -16    0.25    0.19
   0  -9  16   -0.10    0.28
   0  -9  16   -0.21    0.37
   0   9  16    0.51    0.29
   0  -9  16   -0.20    0.27
   0  -9  16    0.12    0.27
   0  -9  16   -0.10    0.23
   0   9  16   -0.26    0.23
   0  -9 -16    0.69    0.33
   0   9  16   -0.04    0.21
   0   9 -16   -0.10    0.24
   0   9 -16   -0.32    0.34
   0  -9 -16    0.32    0.40
   0  -9 -16    0.33    0.21
   0   9 -16   -0.21    0.31
   0   9 -16    0.05    0.25
   0  -9 -17    0.22    0.18
   0  -9  17   -0.62    0.34
   0  -9 -17   -0.28    0.27
   0   9  17    0.00    0.22
   0   9  17    0.40    0.21
   0   9 -17    0.34    0.26
   0   9 -17    0.16    0.27
   0  -9 -17    0.03    0.35
   0   9 -17   -0.23    0.27
   0  -9 -18    8.11    0.58
   0  -9  18    7.45    0.73
   0   9  18    6.91    0.64
   0  -9 -18    7.85    0.81
   0  -9  18    8.59    0.90
   0   9  18    7.44    0.59
   0   9 -18    8.09    0.70
   0   9 -18    7.96    0.81
   0   9 -18    5.58    0.67
   0  -9 -18    8.99    1.10
   0  -9 -19    0.15    0.14
   0   9  19   -0.05    0.24
   0   9 -19    0.48    0.25
   0   9  19    0.17    0.20
   0   9 -19    0.28    0.18
   0   9  19    0.24    0.17
   0  -9 -19    0.41    0.28
   0  -9  19    0.39    0.31
   0   9 -19    0.27    0.20
   0  -9  19    0.09    0.21
   0   9  20    5.45    0.55
   0  -9 -20    5.71    0.45
   0   9  20    5.75    0.56
   0   9  20    4.66    0.43
   0  -9 -20    4.91    0.43
   0  -9 -20    7.01    0.64
   0   9 -20    5.59    0.51
   0  -9  20    7.37    0.71
   0   9  20    5.76    0.53
   0   9 -20    5.69    0.52
   0  -9 -20    5.08    0.35
   0   9 -20    5.79    0.48
   0  -9  20    5.81    0.57
   0   9  21    0.06    0.22
   0   9  21    0.00    0.21
   0  -9 -21   -0.01    0.13
   0  -9 -21    0.29    0.15
   0   9  21    0.19    0.17
   0  -9  21    0.26    0.23
   0   9  21   -0.12    0.13
   0   9 -21   -0.01    0.19
   0  -9 -21    0.11    0.20
   0   9 -21   -0.09    0.15
   0  -9  21    0.32    0.22
   0   9 -22    2.26    0.22
   0  -9  22    2.27    0.29
   0   9  22    1.92    0.24
   0   9 -22    2.65    0.26
   0  -9 -22    2.17    0.22
   0  10   0    5.46    0.47
   0  10   0    5.97    0.46
   0 -10   0    6.58    0.49
   0  10   0    5.80    0.52
   0 -10   0    6.40    0.43
   0 -10   0    5.99    0.36
   0 -10   0    5.86    0.65
   0 -10   0    6.47    0.45
   0 -10   0    5.85    0.41
   0  10   0    5.76    0.58
   0  10   0    6.37    0.48
   0  10   0    5.83    0.31
   0 -10   1    0.00    0.16
   0 -10   1    0.08    0.11
   0  10   1    0.03    0.08
   0 -10  -1    0.12    0.10
   0  10   1    0.11    0.09
   0  10  -1   -0.01    0.16
   0 -10  -1    0.37    0.15
   0 -10  -1    0.09    0.12
   0  10  -1   -0.55    0.22
   0 -10   1    0.09    0.09
   0  10  -1    0.14    0.11
   0 -10  -1   -0.02    0.22
   0 -10  -1    0.04    0.07
   0 -10   1    0.03    0.13
   0  10  -1    0.14    0.11
   0 -10   1    0.10    0.11
   0 -10  -1    0.11    0.20
   0 -10  -1    0.20    0.11
   0 -10  -1    0.16    0.15
   0 -10  -1    0.61    0.17
   0  10   1    0.03    0.16
   0  10   1    0.26    0.18
   0  10  -1    0.19    0.08
   0  10   1    0.09    0.05
   0  10   1    0.09    0.16
   0 -10  -2   20.67    0.98
   0 -10  -2   21.93    0.71
   0  10  -2   22.26    1.16
   0 -10   2   22.11    0.90
   0  10   2   22.36    0.87
   0 -10  -2   22.87    0.89
   0  10  -2   21.90    1.28
   0 -10  -2   23.14    0.78
   0 -10   2   22.42    0.78
   0 -10  -2   24.07    1.11
   0 -10  -2   21.29    0.87
   0 -10   2   22.36    0.95
   0 -10   2   20.64    0.83
   0 -10  -2   21.57    0.96
   0  10  -2   23.44    1.16
   0  10   2   23.76    0.95
   0  10  -2   22.53    0.75
   0  10   2   21.98    0.96
   0  10   2   22.77    1.00
   0  10   2   22.82    0.93
   0  10   2   21.68    1.03
   0 -10  -3    0.13    0.07
   0 -10  -3    0.11    0.13
   0 -10  -3    0.11    0.11
   0  10  -3    0.10    0.13
   0 -10  -3    0.12    0.08
   0  10  -3   -0.18    0.20
   0 -10   3    0.12    0.15
   0 -10   3    0.15    0.11
   0 -10  -3   -0.03    0.09
   0 -10   3    0.03    0.10
   0 -10  -3   -0.11    0.21
   0 -10   3    0.06    0.11
   0  10   3    0.14    0.11
   0 -10  -3    0.22    0.14
   0  10   3    0.27    0.15
   0  10  -3    0.17    0.13
   0  10   3    0.12    0.12
   0  10  -3    0.11    0.08
   0  10   3    0.19    0.12
   0 -10  -4   34.42    1.04
   0  10  -4   34.22    1.53
   0  10   4   38.44    1.06
   0  10  -4   37.26    1.33
   0 -10   4   40.74    1.40
   0 -10   4   35.82    1.09
   0 -10  -4   34.48    0.99
   0 -10   4   32.59    1.34
   0 -10  -4   33.85    1.37
   0 -10   4   38.65    1.20
   0 -10   4   29.43    1.40
   0 -10   4   35.89    1.14
   0 -10  -4   36.69    1.52
   0  10   4   36.95    1.39
   0  10  -4   35.47    1.10
   0  10  -4   35.73    1.04
   0  10   4   35.60    1.13
   0 -10  -4   36.55    1.27
   0  10  -4   35.23    1.54
   0  10  -4   35.49    1.36
   0  10   4   34.54    1.24
   0 -10  -5   63.12    1.56
   0 -10   5   62.94    1.68
   0 -10   5   68.61    2.08
   0 -10  -5   64.05    1.61
   0  10   5   65.51    1.66
   0 -10   5   56.69    2.15
   0 -10   5   67.04    1.78
   0 -10   5   62.34    1.83
   0 -10   5   60.94    2.04
   0 -10  -5   69.01    2.31
   0  10  -5   61.24    2.23
   0  10   5   62.03    1.84
   0  10  -5   65.12    1.93
   0  10  -5   67.85    1.75
   0  10   5   65.39    1.91
   0  10  -5   69.87    1.69
   0 -10  -5   68.95    1.95
   0  10   5   62.76    1.69
   0 -10   6   71.85    2.22
   0  10   6   67.60    1.79
   0 -10   6   62.25    2.15
   0 -10   6   62.96    2.31
   0 -10   6   68.39    1.94
   0 -10   6   69.22    1.89
   0  10  -6   65.14    2.35
   0  10  -6   68.87    1.86
   0  10  -6   68.24    1.80
   0 -10  -6   74.78    2.09
   0  10   6   70.57    2.05
   0  10   6   66.69    1.97
   0  10   7    0.04    0.10
   0 -10   7    0.11    0.14
   0 -10   7    0.03    0.20
   0 -10   7    0.20    0.26
   0 -10   7    0.50    0.19
   0 -10  -7   -0.15    0.20
   0  10   7   -0.04    0.15
   0  10  -7    0.16    0.22
   0  10  -7    0.08    0.12
   0  10  -7   -0.01    0.12
   0  10  -7    0.03    0.13
   0  10   7    0.17    0.11
   0  10   8   83.64    2.20
   0 -10   8   81.02    2.72
   0 -10   8   74.78    2.21
   0  10   8   81.18    2.43
   0  10  -8   88.33    2.31
   0  10  -8   81.64    2.23
   0 -10  -8   82.55    2.42
   0  10  -8   83.32    2.28
   0  10   8   78.34    2.35
   0  10   9   18.86    0.90
   0 -10   9   18.28    0.90
   0 -10   9   20.44    1.23
   0  10  -9   18.85    0.92
   0 -10  -9   17.25    1.18
   0  10  -9   18.76    0.93
   0  10  -9   19.73    0.96
   0  10   9   19.61    1.05
   0 -10  -9   20.27    1.06
   0  10  10    0.00    0.13
   0 -10  10    0.24    0.23
   0  10 -10    0.19    0.20
   0 -10 -10   -0.40    0.25
   0  10 -10   -0.17    0.19
   0  10 -10   -0.13    0.16
   0 -10 -10   -0.01    0.20
   0  10  10    0.20    0.18
   0  10  10    0.25    0.15
   0  10 -10    0.00    0.17
   0 -10  11   -0.23    0.21
   0  10  11    0.06    0.15
   0  10 -11   -0.20    0.20
   0  10 -11    0.07    0.16
   0 -10 -11    0.24    0.20
   0  10 -11   -0.16    0.22
   0  10 -11    0.12    0.15
   0  10 -11    0.11    0.18
   0  10  11    0.09    0.13
   0 -10 -11    0.08    0.32
   0  10  11    0.56    0.22
   0 -10  12    0.93    0.31
   0  10  12    0.77    0.25
   0  10  12    0.92    0.25
   0  10 -12    0.63    0.22
   0 -10 -12    0.62    0.25
   0  10  12    0.90    0.29
   0 -10 -12    1.09    0.34
   0  10 -12    0.79    0.26
   0  10  12    1.18    0.29
   0  10 -12    0.74    0.26
   0  10 -12    0.75    0.26
   0 -10  13    1.78    0.46
   0 -10  13    1.89    0.46
   0  10  13    1.85    0.36
   0  10 -13    2.23    0.35
   0  10  13    1.83    0.33
   0  10  13    2.10    0.35
   0 -10 -13    1.34    0.47
   0 -10 -13    1.74    0.36
   0  10 -13    1.76    0.38
   0  10 -13    1.73    0.37
   0  10  13    2.48    0.43
   0  10  13    1.37    0.27
   0  10 -13    1.87    0.36
   0 -10  14    5.59    0.75
   0  10  14    5.48    0.61
   0 -10  14    6.02    0.75
   0  10  14    5.73    0.54
   0  10  14    5.11    0.53
   0  10 -14    5.76    0.55
   0 -10 -14    5.38    0.60
   0 -10 -14    5.62    0.93
   0  10 -14    4.44    0.60
   0  10  14    6.07    0.67
   0  10 -14    4.73    0.57
   0  10 -14    5.13    0.65
   0  10 -14    5.40    0.64
   0 -10  15    1.91    0.43
   0 -10  15    3.25    0.56
   0  10  15    2.41    0.45
   0  10 -15    2.36    0.38
   0  10  15    1.39    0.31
   0 -10 -15    3.07    0.70
   0 -10 -15    2.40    0.41
   0  10 -15    2.22    0.46
   0  10 -15    2.46    0.49
   0  10  15    1.85    0.41
   0  10 -15    2.15    0.45
   0 -10 -16   16.57    0.87
   0 -10 -16   12.57    0.86
   0 -10  16   14.31    1.02
   0  10  16   16.01    0.98
   0 -10  16   17.56    1.36
   0 -10 -16   15.91    1.23
   0  10 -16   16.19    0.98
   0  10  16   15.10    0.90
   0  10 -16   14.77    1.10
   0  10 -16   15.32    1.16
   0 -10 -16   17.04    1.60
   0  10 -16   16.43    1.22
   0 -10 -16   13.94    0.99
   0 -10 -17    0.35    0.19
   0 -10  17    0.00    0.24
   0  10 -17    0.18    0.26
   0  10  17    0.01    0.18
   0  10  17    0.07    0.19
   0 -10 -17   -0.28    0.29
   0 -10  17    0.05    0.39
   0  10 -17   -0.16    0.29
   0  10 -17   -0.01    0.25
   0 -10 -18    0.08    0.14
   0 -10  18    0.12    0.25
   0  10  18   -0.07    0.19
   0  10 -18    0.03    0.19
   0  10  18    0.03    0.19
   0 -10 -18   -0.08    0.27
   0  10 -18   -0.06    0.26
   0 -10  18   -0.34    0.36
   0  10 -18    0.01    0.24
   0 -10 -18    0.35    0.46
   0 -10 -19    2.95    0.34
   0  10 -19    3.47    0.42
   0 -10 -19    3.48    0.53
   0  10  19    3.22    0.37
   0  10 -19    2.72    0.39
   0  10  19    3.40    0.46
   0 -10  19    3.94    0.57
   0  10  19    3.47    0.43
   0 -10  19    2.97    0.45
   0 -10 -20    4.60    0.39
   0  10  20    3.61    0.44
   0 -10 -20    5.48    0.59
   0  10 -20    4.13    0.42
   0  10  20    3.51    0.44
   0  10  20    4.23    0.43
   0  10 -20    4.28    0.44
   0 -10 -20    3.85    0.39
   0  10  20    2.97    0.33
   0 -10  20    4.08    0.54
   0 -10 -20    3.86    0.30
   0  10 -20    4.05    0.39
   0 -10  20    4.26    0.49
   0 -10 -21    0.80    0.18
   0  10  21    0.53    0.29
   0  10  21    0.93    0.25
   0  10  21    0.77    0.22
   0  10 -21    0.46    0.17
   0 -10 -21    0.67    0.18
   0  10  21    0.61    0.17
   0 -10 -21    0.38    0.19
   0 -10  21    0.74    0.24
   0 -10  21    0.21    0.20
   0  10 -21    0.51    0.16
   0  10  22   13.13    0.65
   0 -10  22   11.62    0.54
   0  10 -22   11.57    0.47
   0 -10  22   11.12    0.58
   0  10 -22   12.02    0.51
   0 -11   0   -0.01    0.13
   0 -11   0    0.21    0.14
   0 -11   0    0.04    0.10
   0  11   0   -0.14    0.12
   0 -11   0    0.38    0.18
   0 -11   0    0.13    0.11
   0  11   0    0.09    0.15
   0  11   0    0.04    0.22
   0  11   0    0.03    0.06
   0 -11   1   10.54    0.61
   0 -11  -1   10.38    0.60
   0  11   1   10.68    0.64
   0 -11  -1   11.02    0.68
   0 -11  -1   10.99    0.53
   0 -11   1   10.39    0.52
   0 -11   1    9.94    0.61
   0 -11  -1    9.92    0.59
   0 -11   1   11.21    0.59
   0 -11  -1   10.56    0.60
   0  11   1   10.14    0.42
   0  11  -1   10.26    0.47
   0  11   1   11.17    0.75
   0  11   1   11.02    0.70
   0  11   1   10.92    0.78
   0 -11  -2    0.73    0.14
   0 -11  -2    0.67    0.14
   0  11   2    0.62    0.15
   0 -11  -2    0.78    0.18
   0 -11   2    0.55    0.16
   0 -11   2    0.58    0.14
   0 -11  -2    0.77    0.19
   0 -11   2    0.32    0.16
   0 -11  -2    0.52    0.18
   0 -11  -2    0.77    0.28
   0 -11  -2    0.62    0.19
   0 -11   2    0.74    0.23
   0  11   2    0.65    0.24
   0  11   2    0.75    0.23
   0  11   2    0.57    0.17
   0  11   2    0.52    0.20
   0  11  -2    0.39    0.11
   0 -11  -2    0.55    0.19
   0  11   2    0.50    0.17
   0  11  -2    0.26    0.17
   0 -11  -3    0.81    0.13
   0 -11   3    0.85    0.17
   0 -11  -3    0.99    0.17
   0 -11   3    0.85    0.22
   0 -11  -3    1.03    0.21
   0 -11  -3    0.92    0.20
   0 -11   3    0.81    0.26
   0 -11  -3    1.00    0.29
   0 -11   3    0.79    0.18
   0 -11  -3    0.72    0.21
   0 -11   3    0.45    0.13
   0  11   3    1.28    0.23
   0 -11  -3    0.74    0.18
   0  11   3    0.70    0.21
   0  11   3    0.99    0.20
   0  11  -3    0.77    0.15
   0  11  -3    0.86    0.25
   0 -11   4  178.92    4.11
   0 -11  -4  164.55    3.59
   0 -11  -4  173.26    3.52
   0 -11   4  164.39    3.65
   0 -11   4  159.92    3.69
   0 -11   4  156.49    3.76
   0 -11   4  163.46    4.07
   0 -11  -4  172.66    4.34
   0  11  -4  170.41    3.57
   0  11   4  166.37    3.93
   0  11   4  170.07    3.74
   0  11  -4  174.94    3.69
   0 -11  -4  168.48    3.94
   0  11  -4  170.33    4.10
   0  11  -4  162.55    4.43
   0 -11   5   93.38    2.28
   0 -11   5  102.73    2.77
   0 -11  -5   92.21    2.18
   0 -11   5   93.37    2.35
   0 -11  -5   93.77    2.93
   0 -11   5   88.56    2.66
   0  11   5   96.47    2.54
   0  11  -5   93.94    2.32
   0  11  -5   82.67    2.90
   0  11   5   94.65    2.50
   0  11   5   91.73    2.30
   0  11  -5   94.85    2.23
   0 -11  -5   94.63    2.56
   0  11   5   92.92    2.52
   0  11   6  110.47    2.61
   0 -11   6  111.55    3.13
   0 -11   6   97.34    3.19
   0 -11  -6  116.79    3.45
   0 -11   6   97.45    3.00
   0 -11   6  110.61    2.72
   0  11  -6  108.37    2.60
   0 -11  -6  111.91    2.94
   0  11  -6   94.82    3.27
   0  11  -6  110.79    2.70
   0  11   6  113.67    2.92
   0  11  -6  117.01    2.75
   0  11   6  108.64    2.84
   0  11   7    0.27    0.12
   0 -11   7    0.40    0.24
   0 -11  -7   -0.42    0.40
   0 -11   7    0.24    0.25
   0 -11   7    0.23    0.24
   0  11  -7    0.09    0.15
   0  11  -7   -0.04    0.15
   0 -11  -7    0.00    0.17
   0  11  -7    0.01    0.13
   0  11  -7    0.19    0.15
   0  11   7   -0.04    0.15
   0  11  -7    0.11    0.19
   0  11   7   -0.01    0.14
   0 -11   8   13.37    0.95
   0  11   8   13.12    0.70
   0 -11   8   12.48    0.95
   0 -11  -8   14.01    1.15
   0  11  -8   14.46    0.80
   0  11  -8   13.71    0.75
   0  11   8   12.78    0.80
   0  11  -8   13.83    0.78
   0  11   8   14.45    0.87
   0 -11  -8   13.15    0.85
   0 -11   9    1.12    0.32
   0  11   9    1.25    0.23
   0 -11   9    1.00    0.27
   0  11   9    0.61    0.18
   0  11  -9    0.96    0.23
   0  11   9    1.03    0.27
   0  11  -9    1.16    0.26
   0  11  -9    0.90    0.25
   0 -11  -9    1.13    0.28
   0 -11  10    0.03    0.25
   0  11  10    0.20    0.12
   0 -11  10    0.47    0.29
   0  11 -10    0.39    0.18
   0  11  10    0.75    0.21
   0 -11 -10    0.41    0.20
   0  11 -10    0.15    0.19
   0  11 -10    0.20    0.19
   0  11  10    0.33    0.17
   0 -11  11    4.49    0.62
   0  11  11    4.52    0.48
   0 -11  11    5.20    0.67
   0  11 -11    4.40    0.43
   0 -11 -11    4.10    0.62
   0 -11 -11    4.35    0.52
   0  11 -11    4.05    0.50
   0  11  11    4.38    0.52
   0  11  11    4.69    0.54
   0  11 -11    4.61    0.53
   0  11 -11    4.24    0.49
   0 -11  12    0.44    0.27
   0  11  12    0.34    0.17
   0 -11  12    0.70    0.35
   0  11  12    0.57    0.22
   0  11  12    0.51    0.19
   0  11 -12    0.45    0.16
   0  11 -12    0.55    0.26
   0  11  12    0.25    0.14
   0  11  12    0.64    0.22
   0 -11 -12    0.52    0.28
   0  11 -12    0.50    0.24
   0 -11 -12    0.74    0.33
   0  11 -12    0.34    0.23
   0 -11  13    0.89    0.33
   0  11  13    0.59    0.21
   0 -11  13    0.97    0.36
   0  11  13    0.75    0.25
   0  11  13    0.98    0.27
   0  11 -13    1.03    0.26
   0  11 -13    0.93    0.28
   0 -11 -13    1.13    0.40
   0  11 -13    0.94    0.27
   0  11 -13    1.46    0.38
   0 -11 -13    0.89    0.29
   0  11  13    0.99    0.31
   0  11  13    0.54    0.21
   0 -11 -14    0.17    0.40
   0 -11  14    0.21    0.34
   0 -11  14   -0.05    0.28
   0  11  14    0.11    0.18
   0  11  14   -0.10    0.20
   0  11  14    0.02    0.18
   0  11 -14   -0.10    0.21
   0  11 -14   -0.72    0.31
   0 -11 -14   -0.08    0.39
   0  11  14   -0.70    0.27
   0  11  14    0.29    0.21
   0  11 -14   -0.25    0.19
   0  11 -14    0.21    0.22
   0 -11 -14    0.12    0.21
   0  11 -14   -0.20    0.23
   0 -11  15   18.91    1.15
   0 -11 -15   17.10    0.88
   0 -11  15   16.05    1.22
   0 -11 -15   17.14    1.71
   0 -11  15   15.23    1.04
   0  11  15   16.83    1.12
   0 -11 -15   15.86    1.02
   0 -11  15   18.12    1.34
   0  11  15   18.66    1.05
   0 -11  15   18.38    1.40
   0  11 -15   17.28    1.00
   0  11  15   16.94    0.95
   0  11  15   15.70    0.96
   0  11 -15   16.61    1.19
   0  11  15   16.71    1.14
   0  11 -15   15.60    1.16
   0 -11 -15   16.80    1.52
   0 -11 -15   16.15    1.07
   0 -11  16    7.86    0.74
   0 -11 -16    7.12    0.56
   0 -11  16    7.34    0.74
   0 -11 -16    6.70    0.63
   0  11 -16    7.25    0.64
   0  11  16    7.42    0.66
   0  11  16    7.24    0.61
   0 -11 -16    8.63    0.91
   0 -11  16    7.56    0.88
   0  11 -16    6.25    0.76
   0 -11 -16    7.19    1.00
   0 -11 -16    5.94    0.62
   0  11 -16    7.83    0.82
   0 -11 -17    5.88    0.49
   0 -11  17    6.17    0.66
   0 -11 -17    6.23    0.55
   0  11  17    6.11    0.60
   0 -11 -17    7.38    0.84
   0  11  17    6.68    0.56
   0  11 -17    5.95    0.58
   0 -11  17    5.94    0.75
   0  11 -17    6.16    0.75
   0 -11 -18    0.23    0.12
   0 -11  18    0.52    0.26
   0  11 -18    0.58    0.25
   0 -11 -18    0.45    0.29
   0  11  18    0.05    0.17
   0  11  18    0.43    0.19
   0  11 -18    0.75    0.29
   0 -11  18    0.39    0.30
   0  11 -18   -0.18    0.29
   0 -11 -19    3.38    0.35
   0  11  19    2.66    0.32
   0 -11  19    2.71    0.45
   0  11  19    3.15    0.42
   0  11 -19    2.58    0.38
   0  11  19    2.86    0.39
   0 -11 -19    3.19    0.40
   0  11 -19    3.19    0.39
   0 -11 -19    3.66    0.51
   0 -11  19    2.93    0.43
   0 -11 -20    2.22    0.28
   0 -11 -20    2.08    0.26
   0  11 -20    1.86    0.29
   0 -11 -20    2.08    0.31
   0  11  20    2.36    0.32
   0 -11 -20    2.61    0.41
   0  11  20    1.80    0.26
   0  11 -20    1.82    0.28
   0 -11  20    2.70    0.41
   0  11  20    2.38    0.37
   0  11 -20    2.53    0.30
   0 -11 -20    2.09    0.22
   0 -11  20    2.33    0.36
   0  11  21    2.77    0.40
   0 -11 -21    2.88    0.28
   0  11  21    2.65    0.34
   0  11 -21    2.75    0.27
   0 -11 -21    2.26    0.20
   0  11 -21    2.62    0.28
   0  11  21    1.59    0.21
   0 -11  21    2.57    0.36
   0  11  21    2.40    0.31
   0 -11 -21    2.56    0.28
   0 -11 -21    2.34    0.29
   0 -12   0   28.87    1.11
   0 -12   0   28.63    0.98
   0 -12   0   28.59    1.08
   0 -12   0   28.09    1.10
   0  12   0   27.11    1.20
   0  12   0   27.33    1.41
   0  12   0   27.93    0.87
   0 -12  -1   22.29    0.97
   0 -12  -1   23.69    0.86
   0 -12   1   22.98    0.99
   0 -12   1   23.75    0.87
   0 -12   1   23.02    0.95
   0 -12   1   24.24    1.03
   0 -12  -1   22.44    0.95
   0 -12  -1   23.58    0.98
   0  12  -1   21.82    0.78
   0 -12  -1   20.86    0.91
   0  12  -1   23.27    0.79
   0  12   1   21.37    1.09
   0  12   1   23.97    1.21
   0  12  -1   22.50    1.27
   0  12   1   23.00    1.23
   0 -12  -2    2.88    0.26
   0 -12  -2    2.75    0.34
   0 -12  -2    2.86    0.28
   0 -12   2    2.82    0.35
   0 -12   2    2.88    0.30
   0 -12  -2    2.94    0.35
   0 -12  -2    2.51    0.40
   0 -12   2    2.91    0.32
   0 -12   2    3.03    0.38
   0 -12  -2    2.66    0.33
   0  12  -2    2.80    0.45
   0 -12  -2    2.96    0.33
   0  12   2    2.66    0.36
   0  12  -2    2.81    0.26
   0  12   2    2.87    0.41
   0  12   2    2.57    0.35
   0  12   2    2.96    0.44
   0  12   2    2.68    0.33
   0  12  -2    2.65    0.25
   0 -12   3   70.64    1.87
   0 -12  -3   72.77    1.84
   0 -12   3   71.70    2.16
   0 -12  -3   73.22    1.76
   0 -12  -3   65.78    2.01
   0 -12   3   66.42    2.14
   0 -12  -3   69.46    2.01
   0 -12   3   70.18    1.99
   0 -12  -3   69.89    2.03
   0 -12  -3   71.76    2.37
   0  12  -3   70.04    1.83
   0  12   3   73.26    2.20
   0  12   3   72.89    1.99
   0 -12  -3   67.92    2.05
   0  12  -3   72.54    1.84
   0  12  -3   71.09    2.56
   0  12   3   70.63    2.09
   0 -12  -4    0.36    0.15
   0 -12   4    0.05    0.14
   0 -12  -4    0.11    0.10
   0 -12   4    0.23    0.22
   0 -12   4    0.22    0.26
   0 -12  -4    0.16    0.21
   0 -12   4    0.37    0.17
   0 -12   4    0.43    0.21
   0 -12  -4    0.53    0.33
   0  12  -4    0.18    0.25
   0  12  -4    0.52    0.18
   0  12   4    0.39    0.16
   0  12   4    0.11    0.17
   0  12  -4    0.43    0.20
   0 -12  -4    0.37    0.21
   0 -12   5    8.12    0.68
   0 -12   5    7.12    0.47
   0 -12  -5    8.18    0.46
   0 -12   5    7.42    0.67
   0 -12   5    7.05    0.50
   0 -12  -5    6.85    0.72
   0  12  -5    7.13    0.49
   0 -12  -5    7.74    0.61
   0  12   5    6.85    0.56
   0  12  -5    7.68    0.77
   0  12   5    6.90    0.48
   0  12   5    6.64    0.54
   0  12  -5    7.41    0.50
   0  12   5    7.14    0.57
   0  12  -5    6.43    0.42
   0 -12   6    0.63    0.26
   0 -12   6    0.20    0.22
   0 -12   6    0.63    0.18
   0 -12   6    0.40    0.27
   0 -12  -6    0.80    0.33
   0  12   6    0.39    0.19
   0  12  -6    0.46    0.18
   0  12  -6    0.44    0.18
   0  12   6    0.39    0.21
   0 -12  -6    0.17    0.17
   0  12  -6    1.11    0.36
   0  12  -6    0.60    0.18
   0  12  -6    0.40    0.16
   0 -12   7   16.66    1.06
   0  12   7   15.48    0.76
   0 -12   7   13.98    0.95
   0 -12   7   16.14    1.11
   0 -12  -7   19.02    1.29
   0  12  -7   17.49    0.87
   0  12  -7   17.33    0.88
   0 -12  -7   18.26    1.00
   0  12   7   18.04    0.95
   0  12   7   17.17    0.96
   0  12  -7   17.16    0.79
   0  12  -7   16.19    0.83
   0 -12   8    0.29    0.20
   0  12   8    0.71    0.18
   0 -12   8    0.46    0.26
   0 -12  -8    0.54    0.35
   0  12   8    0.73    0.21
   0  12   8    0.72    0.22
   0  12  -8    0.95    0.24
   0  12   8    0.88    0.25
   0  12  -8    0.82    0.24
   0  12  -8    0.63    0.20
   0 -12  -8    0.64    0.22
   0 -12   9   12.54    0.99
   0  12   9   12.40    0.73
   0 -12  -9   12.65    1.15
   0 -12   9   11.45    0.95
   0  12  -9   12.33    0.81
   0  12  -9   13.36    0.83
   0  12  -9   11.60    0.77
   0 -12  -9   12.43    0.88
   0  12   9   12.34    0.83
   0  12   9   12.53    0.88
   0 -12  10    2.51    0.49
   0  12  10    2.77    0.37
   0 -12  10    2.21    0.44
   0 -12 -10    2.28    0.59
   0  12  10    2.65    0.41
   0  12 -10    2.66    0.41
   0 -12 -10    1.61    0.36
   0  12 -10    2.23    0.36
   0  12  10    2.15    0.36
   0  12 -10    2.71    0.40
   0 -12 -11    0.97    0.49
   0 -12  11    0.90    0.34
   0  12  11    0.75    0.21
   0 -12  11    1.18    0.40
   0  12 -11    0.91    0.23
   0  12  11    0.86    0.24
   0  12  11    1.14    0.31
   0 -12 -11    0.73    0.27
   0  12 -11    1.17    0.30
   0  12  11    0.78    0.23
   0  12 -11    0.86    0.29
   0 -12 -12    0.09    0.40
   0 -12  12    0.33    0.30
   0 -12  12    0.59    0.36
   0  12  12    0.44    0.16
   0  12  12    0.44    0.22
   0  12  12    0.57    0.22
   0  12 -12    0.60    0.20
   0  12  12   -0.02    0.19
   0  12 -12    0.64    0.29
   0  12 -12    0.36    0.22
   0  12  12    0.21    0.13
   0 -12 -12    0.35    0.27
   0 -12  13    4.24    0.61
   0 -12 -13    4.15    0.87
   0 -12  13    5.58    0.74
   0  12  13    5.61    0.60
   0  12  13    4.77    0.50
   0  12 -13    5.09    0.51
   0  12  13    4.24    0.48
   0  12 -13    4.60    0.61
   0  12  13    4.58    0.58
   0 -12 -13    4.10    0.54
   0  12 -13    4.42    0.60
   0  12  13    5.37    0.63
   0 -12 -14   32.42    2.36
   0 -12  14   31.76    1.75
   0  12  14   34.11    1.61
   0 -12  14   36.79    1.95
   0  12  14   36.63    1.47
   0  12  14   33.09    1.44
   0  12 -14   31.90    1.39
   0  12 -14   37.70    1.82
   0 -12 -14   32.90    1.61
   0  12 -14   30.41    1.63
   0  12  14   30.12    1.60
   0  12 -14   33.05    1.72
   0  12  14   35.99    1.71
   0 -12  15    2.56    0.46
   0 -12  15    3.43    0.61
   0 -12 -15    3.91    0.90
   0 -12 -15    3.20    0.38
   0 -12 -15    1.95    0.39
   0 -12  15    2.25    0.41
   0  12  15    2.78    0.46
   0 -12  15    2.17    0.43
   0  12 -15    2.72    0.41
   0  12  15    2.72    0.42
   0 -12  15    3.46    0.68
   0  12  15    3.12    0.42
   0  12  15    3.31    0.45
   0  12 -15    2.70    0.51
   0  12 -15    3.48    0.58
   0 -12 -15    2.58    0.43
   0  12  15    2.79    0.47
   0 -12 -16    1.38    0.25
   0 -12  16    1.84    0.37
   0 -12 -16    1.34    0.29
   0 -12  16    1.43    0.34
   0  12  16    1.34    0.30
   0  12  16    1.58    0.31
   0 -12  16    1.31    0.38
   0  12 -16    1.67    0.34
   0  12 -16    1.53    0.40
   0  12 -16    1.58    0.40
   0 -12 -17   -0.09    0.16
   0 -12  17   -0.16    0.30
   0 -12 -17    0.12    0.17
   0 -12  17    0.07    0.26
   0  12 -17   -0.18    0.22
   0  12  17    0.04    0.15
   0  12  17    0.13    0.19
   0 -12  17   -0.13    0.32
   0  12 -17   -0.30    0.24
   0 -12 -18    0.62    0.19
   0 -12 -18    0.81    0.20
   0 -12  18    1.13    0.32
   0  12  18    0.65    0.23
   0 -12 -18    0.53    0.23
   0  12  18    0.77    0.20
   0  12 -18    0.59    0.22
   0  12 -18    1.04    0.30
   0 -12  18    0.85    0.37
   0  12 -18    0.83    0.28
   0 -12 -19    0.16    0.13
   0  12  19    0.24    0.17
   0  12 -19    0.38    0.17
   0  12  19    0.29    0.20
   0 -12  19   -0.11    0.24
   0 -12 -19   -0.01    0.19
   0  12  19   -0.09    0.13
   0  12 -19    0.33    0.21
   0 -12 -19    0.05    0.10
   0 -12  19    0.40    0.20
   0 -12 -20    0.54    0.14
   0 -12 -20    0.47    0.16
   0 -12  20    0.40    0.22
   0 -12 -20    0.25    0.17
   0  12 -20    0.49    0.19
   0  12  20    0.64    0.18
   0  12  20    0.57    0.22
   0  12  20    0.77    0.18
   0 -12 -20    0.45    0.12
   0  12 -20    0.65    0.18
   0 -12  20    0.63    0.21
   0  12  21    8.85    0.64
   0 -12  21    7.85    0.49
   0  12  21    8.27    0.54
   0 -12 -21    6.69    0.34
   0  12 -21    7.65    0.41
   0  12  21    6.99    0.45
   0  12 -21    7.58    0.44
   0 -12  21    7.98    0.53
   0 -12 -21    7.98    0.48
   0 -13   0    0.49    0.17
   0 -13   0   -0.06    0.14
   0 -13   0    0.00    0.15
   0 -13   0    0.08    0.16
   0  13   0    0.01    0.07
   0  13   0   -0.11    0.28
   0  13   0   -0.06    0.18
   0 -13   1   10.58    0.70
   0 -13   1   12.00    0.62
   0 -13  -1   11.04    0.70
   0 -13  -1   12.78    0.63
   0 -13   1   12.55    0.71
   0 -13  -1   11.52    0.69
   0 -13   1   11.42    0.72
   0 -13  -1   12.33    0.72
   0  13  -1   11.76    0.95
   0  13   1   11.82    0.92
   0  13  -1   11.30    0.55
   0 -13  -1    9.76    0.65
   0  13   1   13.25    0.85
   0  13  -1   11.82    0.77
   0  13  -1   12.93    1.02
   0  13   1   11.96    0.88
   0 -13  -2   70.15    1.84
   0 -13  -2   65.73    2.03
   0 -13   2   71.46    1.88
   0 -13   2   69.23    2.12
   0 -13  -2   66.04    2.00
   0 -13  -2   62.21    1.97
   0 -13   2   64.48    1.97
   0 -13   2   68.96    2.11
   0  13   2   69.14    2.00
   0  13  -2   71.13    1.79
   0  13  -2   68.97    1.78
   0  13   2   65.16    2.33
   0  13  -2   70.57    2.59
   0 -13  -2   64.34    1.98
   0  13   2   61.71    2.12
   0  13   2   66.05    2.08
   0  13   2   71.47    2.31
   0 -13  -3   18.09    0.71
   0 -13   3   18.34    0.99
   0 -13  -3   18.07    0.76
   0 -13  -3   16.40    0.89
   0 -13   3   17.84    0.80
   0 -13  -3   17.87    0.90
   0 -13  -3   18.54    1.12
   0 -13   3   18.56    1.00
   0 -13   3   17.10    0.87
   0 -13  -3   16.23    0.86
   0  13  -3   17.96    0.77
   0  13   3   18.56    0.87
   0  13  -3   17.33    0.73
   0  13  -3   17.32    1.20
   0  13   3   18.73    0.95
   0 -13  -3   17.12    0.90
   0  13  -3   18.07    0.77
   0  13   3   18.06    1.01
   0 -13   4   10.00    0.77
   0 -13  -4   10.21    0.56
   0 -13   4    9.78    0.59
   0 -13   4    9.54    0.64
   0 -13  -4    9.28    0.65
   0 -13  -4   11.27    0.70
   0 -13  -4   10.30    0.87
   0 -13   4    9.08    0.72
   0  13  -4   11.42    0.61
   0  13  -4   10.85    0.59
   0  13  -4   10.74    0.60
   0  13   4   11.42    0.67
   0  13   4   11.12    0.74
   0  13  -4   10.57    0.95
   0 -13  -4   10.90    0.73
   0 -13  -5  111.83    2.59
   0 -13   5  111.11    3.21
   0 -13  -5   93.86    2.78
   0 -13  -5  111.73    3.41
   0 -13   5   98.31    3.04
   0 -13  -5  107.77    2.99
   0  13  -5   98.31    3.51
   0  13   5  107.60    2.96
   0  13   5  108.88    2.95
   0  13  -5  111.97    2.73
   0  13  -5  108.69    2.70
   0  13   5  108.86    2.93
   0  13  -5  108.96    2.72
   0 -13   6   52.72    2.05
   0 -13   6   51.31    1.63
   0 -13   6   45.51    1.87
   0 -13  -6   51.66    2.21
   0 -13  -6   46.25    1.80
   0  13  -6   53.73    1.67
   0  13   6   52.13    1.82
   0  13   6   48.99    1.77
   0  13  -6   52.10    1.66
   0  13  -6   50.94    1.65
   0 -13   7    3.15    0.49
   0 -13  -7    3.67    0.61
   0 -13   7    3.16    0.49
   0  13   7    3.05    0.43
   0 -13  -7    3.73    0.47
   0  13  -7    3.86    0.42
   0  13  -7    3.76    0.41
   0  13   7    3.67    0.44
   0  13  -7    4.03    0.42
   0 -13   8    8.72    0.82
   0 -13  -8    7.91    0.87
   0 -13   8    7.18    0.75
   0  13  -8    7.85    0.62
   0  13   8    7.49    0.68
   0 -13  -8    7.52    0.67
   0  13   8    7.41    0.65
   0  13   8    7.70    0.64
   0  13  -8    8.50    0.65
   0  13  -8    8.80    0.66
   0  13   9    7.33    0.57
   0 -13   9    7.37    0.78
   0 -13  -9    7.25    0.90
   0 -13   9    6.21    0.72
   0 -13  -9    7.06    0.69
   0  13   9    7.01    0.67
   0  13  -9    7.32    0.64
   0  13   9    7.30    0.66
   0  13  -9    7.14    0.64
   0  13  -9    6.62    0.60
   0 -13  10    7.45    0.79
   0 -13 -10    8.42    1.05
   0 -13  10    8.75    0.88
   0  13  10    9.18    0.67
   0  13  10    9.42    0.68
   0  13 -10    9.07    0.75
   0  13  10    9.33    0.76
   0  13 -10    8.23    0.70
   0  13 -10    9.42    0.76
   0  13  10    8.72    0.77
   0 -13 -10    9.39    0.82
   0 -13 -11   18.24    1.57
   0 -13  11   18.79    1.29
   0  13  11   19.23    1.06
   0 -13  11   19.28    1.36
   0  13  11   19.68    1.04
   0  13  11   19.34    0.99
   0  13 -11   18.85    0.93
   0  13  11   19.88    1.22
   0  13 -11   20.53    1.18
   0  13  11   20.24    1.19
   0  13 -11   19.54    1.17
   0 -13 -11   18.38    1.17
   0 -13 -12    1.15    0.59
   0 -13  12    0.36    0.21
   0  13  12    0.34    0.17
   0 -13  12    0.27    0.27
   0  13  12    0.47    0.21
   0  13 -12    0.54    0.23
   0  13  12    0.33    0.19
   0  13  12    0.65    0.25
   0  13  12    0.27    0.19
   0  13 -12    0.69    0.28
   0 -13 -12    0.98    0.32
   0  13 -12    0.26    0.23
   0 -13 -13    2.43    0.62
   0 -13  13    1.67    0.45
   0  13  13    2.61    0.44
   0 -13  13    3.36    0.60
   0  13 -13    2.34    0.37
   0  13  13    2.61    0.40
   0  13  13    2.28    0.36
   0  13 -13    2.32    0.44
   0 -13 -13    2.73    0.46
   0  13 -13    2.87    0.53
   0  13  13    2.14    0.41
   0  13  13    2.82    0.49
   0  13 -13    2.22    0.45
   0 -13  14   -0.18    0.29
   0 -13  14    0.62    0.32
   0 -13 -14   -0.91    0.71
   0 -13 -14    0.02    0.15
   0  13  14   -0.15    0.23
   0 -13  14    0.05    0.31
   0 -13  14    0.23    0.29
   0 -13 -14   -0.13    0.29
   0  13  14    0.33    0.22
   0  13  14   -0.10    0.26
   0 -13  14    0.16    0.32
   0  13 -14    0.16    0.20
   0  13  14    0.19    0.20
   0  13  14    0.17    0.15
   0  13  14    0.20    0.23
   0 -13 -14   -0.05    0.21
   0  13 -14    0.05    0.23
   0  13 -14    0.12    0.28
   0  13 -14   -0.30    0.33
   0 -13 -15    0.06    0.13
   0 -13  15    0.50    0.24
   0 -13 -15   -0.07    0.34
   0 -13  15    0.23    0.29
   0 -13  15    0.49    0.33
   0  13  15    0.30    0.22
   0  13 -15    0.20    0.23
   0  13  15    0.36    0.20
   0  13  15    0.86    0.25
   0  13  15    0.10    0.21
   0  13 -15    0.12    0.26
   0  13  15    0.11    0.22
   0  13 -15    0.63    0.38
   0 -13 -15   -0.20    0.26
   0 -13 -16    7.37    0.54
   0 -13  16    7.48    0.71
   0 -13  16    6.63    0.68
   0 -13 -16    7.80    0.68
   0  13  16    7.69    0.67
   0 -13  16    7.95    0.85
   0  13 -16    7.49    0.64
   0  13  16    7.36    0.65
   0  13  16    8.14    0.62
   0  13 -16    8.22    0.85
   0 -13  17    1.08    0.32
   0 -13 -17    0.68    0.19
   0 -13  17    1.04    0.32
   0 -13 -17    0.55    0.21
   0  13 -17    0.92    0.28
   0  13  17    0.76    0.18
   0  13  17    0.56    0.23
   0 -13  17    0.84    0.37
   0  13 -17    0.99    0.29
   0 -13 -18    2.32    0.29
   0 -13  18    2.91    0.48
   0 -13 -18    2.56    0.42
   0  13  18    2.36    0.31
   0  13 -18    1.94    0.35
   0  13 -18    2.69    0.37
   0  13  18    2.55    0.38
   0 -13  18    2.13    0.39
   0 -13 -18    2.15    0.29
   0 -13 -19    2.58    0.29
   0 -13 -19    2.42    0.33
   0  13  19    2.29    0.32
   0  13 -19    2.63    0.34
   0 -13  19    3.49    0.47
   0  13 -19    2.42    0.34
   0 -13 -19    2.64    0.37
   0  13  19    2.14    0.34
   0 -13 -19    2.49    0.25
   0 -13  19    2.06    0.34
   0 -13 -20    1.07    0.17
   0 -13 -20    1.36    0.21
   0 -13 -20    1.85    0.30
   0  13  20    1.47    0.26
   0  13  20    0.94    0.25
   0  13 -20    1.60    0.24
   0 -13  20    1.04    0.27
   0 -13 -20    1.14    0.17
   0  13 -20    1.04    0.20
   0 -13  21    0.37    0.13
   0  13 -21    0.47    0.12
   0 -13 -21    0.24    0.13
   0  13 -21    0.25    0.12
   0 -14   0  311.97    6.25
   0 -14   0  292.30    6.51
   0 -14   0  310.98    6.53
   0 -14   0  284.80    6.43
   0  14   0  275.56    7.08
   0  14   0  285.68    7.21
   0  14   0  313.86    6.80
   0  14   0  293.65    7.28
   0 -14   1   28.97    1.27
   0 -14   1   29.59    1.10
   0 -14  -1   27.88    1.24
   0 -14  -1   30.17    1.09
   0 -14  -1   30.76    1.25
   0 -14   1   30.17    1.27
   0 -14  -1   28.26    1.20
   0 -14   1   28.56    1.20
   0 -14  -1   28.05    1.17
   0  14  -1   28.41    0.99
   0  14   1   29.19    1.50
   0  14   1   28.45    1.19
   0  14  -1   31.57    1.70
   0  14   1   28.80    1.55
   0  14   1   32.05    1.43
   0  14  -1   30.22    1.35
   0  14   1   30.74    1.64
   0  14  -1   27.97    1.61
   0 -14   2   22.57    1.15
   0 -14   2   24.58    0.99
   0 -14  -2   22.13    1.08
   0 -14  -2   24.68    0.97
   0 -14   2   24.56    1.10
   0 -14  -2   24.72    1.12
   0 -14   2   25.54    1.19
   0 -14  -2   23.39    1.09
   0  14   2   24.81    1.38
   0 -14  -2   23.91    1.09
   0  14  -2   26.74    0.95
   0  14  -2   24.13    1.51
   0  14  -2   24.56    0.92
   0  14   2   26.91    1.36
   0  14   2   24.94    1.09
   0  14   2   25.51    1.20
   0 -14   3   35.48    1.24
   0 -14   3   35.49    1.52
   0 -14  -3   35.02    1.18
   0 -14  -3   31.91    1.35
   0 -14  -3   32.76    1.34
   0 -14   3   33.53    1.34
   0 -14   3   33.82    1.45
   0 -14  -3   32.31    1.32
   0  14   3   33.55    1.29
   0  14   3   31.93    1.38
   0  14   3   32.21    1.48
   0 -14  -3   33.68    1.37
   0  14  -3   33.61    1.16
   0  14  -3   33.24    1.16
   0 -14  -4    1.54    0.23
   0 -14   4    1.61    0.33
   0 -14   4    1.45    0.23
   0 -14  -4    1.65    0.31
   0 -14   4    1.84    0.37
   0 -14  -4    2.35    0.47
   0 -14  -4    2.12    0.33
   0 -14   4    1.36    0.26
   0  14  -4    1.58    0.24
   0  14   4    1.63    0.31
   0  14   4    1.97    0.29
   0  14  -4    1.64    0.25
   0 -14  -4    1.89    0.32
   0  14  -4    1.55    0.25
   0 -14  -5    0.11    0.09
   0 -14  -5    0.05    0.17
   0 -14   5    0.24    0.25
   0 -14  -5    0.11    0.28
   0 -14  -5    0.04    0.18
   0  14   5    0.25    0.18
   0 -14  -5    0.06    0.21
   0  14   5    0.12    0.20
   0  14  -5    0.04    0.15
   0  14  -5    0.12    0.13
   0  14  -5    0.11    0.12
   0  14   5    0.03    0.15
   0 -14   6   22.70    1.32
   0 -14  -6   18.79    1.02
   0 -14  -6   20.36    1.35
   0 -14   6   18.91    1.15
   0 -14  -6   19.72    1.04
   0  14  -6   21.65    0.99
   0  14   6   21.43    1.11
   0  14  -6   21.24    1.00
   0 -14  -6   18.52    1.11
   0  14   6   21.19    1.12
   0  14  -6   21.88    1.01
   0 -14   7    0.21    0.25
   0 -14  -7   -0.04    0.32
   0 -14   7    0.31    0.27
   0 -14  -7    0.20    0.16
   0  14   7    0.11    0.18
   0  14   7   -0.03    0.18
   0  14  -7    0.16    0.15
   0  14   7   -0.01    0.17
   0  14  -7    0.11    0.15
   0  14  -7    0.08    0.14
   0 -14  -7    0.68    0.25
   0 -14   8   37.00    1.85
   0 -14  -8   37.46    1.52
   0 -14  -8   39.26    2.08
   0 -14  -8   37.32    1.69
   0  14   8   36.72    1.61
   0  14  -8   40.28    1.57
   0  14   8   39.12    1.67
   0  14   8   36.39    1.55
   0  14  -8   37.98    1.53
   0  14  -8   41.08    1.60
   0 -14   9    3.32    0.55
   0 -14  -9    3.25    0.42
   0 -14  -9    3.54    0.71
   0  14  -9    3.81    0.49
   0  14   9    3.60    0.48
   0  14  -9    3.49    0.45
   0  14  -9    3.32    0.45
   0 -14  -9    2.84    0.45
   0  14   9    3.97    0.53
   0 -14 -10   10.01    1.14
   0 -14  10   12.11    1.06
   0  14  10   12.80    0.81
   0  14 -10   11.44    0.86
   0  14  10   11.11    0.89
   0  14 -10   11.65    0.87
   0  14 -10   11.96    0.89
   0 -14 -10   11.43    0.93
   0  14  10   10.78    0.85
   0 -14 -11   11.56    1.25
   0 -14  11   10.02    0.94
   0 -14  11   12.81    1.11
   0  14  11   13.30    0.86
   0  14  11   12.32    0.78
   0  14  11   12.86    0.94
   0  14  11   13.16    1.00
   0 -14 -11   12.54    0.99
   0  14 -11   12.81    0.97
   0  14 -11   12.79    0.95
   0 -14 -12    2.30    0.68
   0 -14  12    0.85    0.25
   0  14  12    2.39    0.39
   0 -14  12    2.39    0.54
   0  14  12    1.91    0.33
   0  14 -12    2.41    0.38
   0  14  12    2.43    0.42
   0  14 -12    1.76    0.42
   0  14 -12    1.90    0.44
   0  14  12    1.97    0.38
   0  14  12    1.66    0.34
   0 -14 -12    1.59    0.40
   0 -14  13    1.50    0.35
   0 -14 -13    1.27    0.58
   0 -14  13    1.93    0.47
   0  14  13    1.35    0.33
   0  14 -13    2.20    0.36
   0  14  13    1.61    0.32
   0  14  13    1.99    0.36
   0  14 -13    1.69    0.43
   0 -14 -13    0.85    0.30
   0  14  13    1.28    0.34
   0  14  13    1.34    0.34
   0  14 -13    1.22    0.37
   0  14 -13    1.30    0.35
   0 -14 -14    5.82    1.03
   0 -14  14    6.05    0.71
   0 -14  14    5.87    0.80
   0 -14 -14    6.40    0.68
   0 -14  14    5.94    0.67
   0  14  14    6.97    0.61
   0  14  14    6.96    0.64
   0  14  14    6.17    0.59
   0  14 -14    6.64    0.59
   0 -14  14    6.25    0.77
   0  14 -14    5.83    0.72
   0  14  14    5.88    0.66
   0  14  14    5.98    0.69
   0 -14 -14    6.12    0.70
   0  14 -14    5.36    0.70
   0  14 -14    6.64    0.76
   0 -14  15   14.02    1.00
   0 -14 -15   15.71    0.80
   0 -14  15   13.29    0.96
   0 -14 -15   14.02    0.96
   0 -14  15   14.78    1.18
   0  14  15   15.26    0.94
   0  14  15   15.50    0.91
   0  14 -15   14.07    0.88
   0  14  15   16.10    0.97
   0  14  15   14.58    1.06
   0  14  15   14.53    1.07
   0  14 -15   17.27    1.24
   0 -14 -15   14.33    1.03
   0  14 -15   14.96    1.16
   0 -14  16    0.20    0.23
   0 -14 -16    0.35    0.15
   0 -14  16   -0.02    0.24
   0 -14 -16    0.89    0.28
   0  14  16    0.36    0.23
   0 -14  16   -0.20    0.37
   0  14  16    0.74    0.25
   0  14 -16    0.45    0.22
   0  14 -16    0.32    0.23
   0 -14  17    0.74    0.21
   0 -14 -17    0.56    0.17
   0 -14  17    0.32    0.23
   0 -14 -17    0.33    0.20
   0 -14 -17    0.51    0.25
   0  14 -17    0.16    0.18
   0 -14  17    0.24    0.28
   0  14  17    0.11    0.17
   0  14 -17    0.33    0.20
   0  14 -17   -0.02    0.29
   0 -14  18   -0.15    0.24
   0 -14 -18    0.28    0.14
   0  14 -18    0.25    0.17
   0 -14 -18    0.23    0.25
   0  14 -18    0.07    0.17
   0  14  18    0.15    0.19
   0 -14  18   -0.10    0.29
   0 -14 -18    0.31    0.16
   0 -14  18   -0.03    0.19
   0 -14 -19    0.25    0.13
   0 -14 -19    0.26    0.14
   0 -14 -19    0.05    0.20
   0  14  19    0.28    0.19
   0  14 -19    0.48    0.18
   0  14  19    0.36    0.17
   0 -14  19    0.06    0.23
   0 -14 -19    0.19    0.12
   0  14 -19    0.25    0.15
   0 -14 -20    1.80    0.23
   0 -14 -20    1.37    0.19
   0 -14  20    1.63    0.26
   0 -14 -20    1.46    0.27
   0  14 -20    1.50    0.21
   0  14  20    1.40    0.22
   0  14  20    1.74    0.30
   0  14 -20    1.11    0.18
   0 -14 -20    1.35    0.17
   0 -14  21    1.40    0.18
   0 -14 -21    1.70    0.23
   0 -15   0   -0.10    0.23
   0 -15   0    0.04    0.15
   0 -15   0    0.10    0.16
   0 -15   0    0.11    0.19
   0  15   0   -0.11    0.23
   0  15   0    0.08    0.27
   0  15   0    0.12    0.28
   0 -15  -1  108.91    2.73
   0 -15   1  105.95    3.05
   0 -15   1  112.61    2.77
   0 -15  -1  102.40    2.99
   0 -15  -1  105.21    2.93
   0 -15  -1  106.95    2.94
   0 -15   1  105.78    2.99
   0 -15   1  105.31    2.92
   0  15  -1  115.96    3.74
   0  15  -1  103.31    2.56
   0  15   1  103.17    3.50
   0  15   1  103.40    3.37
   0  15   1  111.47    3.25
   0  15  -1  106.27    3.12
   0  15   1  107.67    2.91
   0 -15  -2    2.12    0.36
   0 -15   2    2.37    0.41
   0 -15   2    2.06    0.30
   0 -15  -2    2.30    0.29
   0 -15   2    2.15    0.34
   0 -15   2    2.20    0.40
   0 -15  -2    2.34    0.36
   0 -15  -2    1.78    0.33
   0  15   2    2.53    0.39
   0  15  -2    2.91    0.57
   0  15  -2    2.17    0.37
   0  15   2    1.76    0.40
   0 -15  -2    2.35    0.33
   0  15   2    2.20    0.34
   0  15  -2    2.02    0.26
   0  15   2    2.12    0.45
   0 -15  -3   16.44    0.79
   0 -15   3   16.10    1.05
   0 -15   3   15.68    0.82
   0 -15  -3   14.52    0.92
   0 -15   3   16.12    0.92
   0 -15   3   15.40    0.98
   0 -15  -3   16.56    0.95
   0 -15  -3   15.57    0.91
   0  15   3   16.02    0.97
   0  15  -3   16.47    0.78
   0 -15  -3   15.07    0.92
   0  15   3   17.50    1.09
   0  15  -3   17.28    0.80
   0  15   3   16.64    0.90
   0 -15  -4    2.17    0.29
   0 -15   4    2.49    0.44
   0 -15   4    2.23    0.31
   0 -15  -4    2.08    0.45
   0 -15   4    2.26    0.42
   0 -15  -4    1.89    0.30
   0 -15  -4    1.66    0.33
   0  15   4    2.06    0.35
   0  15  -4    1.87    0.27
   0  15  -4    2.02    0.29
   0 -15  -4    1.77    0.36
   0  15   4    2.21    0.32
   0 -15  -5    1.34    0.22
   0 -15   5    1.57    0.41
   0 -15  -5    1.22    0.29
   0 -15  -5    1.42    0.40
   0 -15  -5    1.02    0.25
   0 -15   5    1.33    0.34
   0 -15  -5    0.76    0.25
   0  15   5    0.97    0.29
   0  15  -5    1.08    0.22
   0  15  -5    1.09    0.22
   0  15   5    1.00    0.26
   0  15  -5    1.25    0.24
   0  15   5    1.42    0.30
   0 -15   6    8.03    0.83
   0 -15  -6    7.55    0.66
   0 -15   6    8.51    0.78
   0 -15  -6    8.59    0.70
   0 -15  -6    9.37    0.96
   0  15  -6    9.38    0.65
   0  15   6    8.78    0.70
   0  15  -6    9.50    0.67
   0 -15  -6    9.10    0.77
   0  15   6    8.86    0.73
   0  15  -6    9.25    0.66
   0  15   6    9.71    0.75
   0 -15   7    1.41    0.37
   0 -15  -7    1.74    0.45
   0 -15   7    1.19    0.35
   0 -15  -7    1.30    0.31
   0 -15  -7    1.47    0.31
   0 -15  -7    1.27    0.30
   0  15   7    1.38    0.31
   0  15  -7    1.65    0.32
   0  15   7    1.62    0.35
   0  15   7    1.30    0.32
   0  15  -7    1.67    0.33
   0  15  -7    1.51    0.29
   0 -15   8   28.54    1.66
   0 -15  -8   28.96    1.35
   0 -15  -8   29.02    1.81
   0  15  -8   31.82    1.41
   0  15   8   29.13    1.45
   0 -15  -8   29.86    1.53
   0  15   8   30.33    1.49
   0  15  -8   31.01    1.38
   0  15  -8   30.90    1.40
   0  15   8   30.80    1.42
   0 -15   9    7.39    0.84
   0 -15  -9    7.19    0.63
   0 -15  -9    7.95    0.96
   0  15  -9    7.27    0.67
   0  15   9    8.43    0.74
   0  15   9    7.06    0.72
   0 -15  -9    7.09    0.74
   0  15  -9    8.11    0.73
   0  15  -9    7.41    0.68
   0 -15 -10   22.35    1.71
   0 -15  10   20.60    1.43
   0  15  10   22.55    1.08
   0  15  10   23.27    1.13
   0  15 -10   22.77    1.28
   0  15 -10   21.17    1.25
   0  15  10   21.08    1.29
   0  15  10   21.43    1.24
   0 -15 -10   20.16    1.31
   0 -15 -11   13.30    1.37
   0 -15  11   13.87    1.17
   0  15  11   14.85    0.89
   0  15  11   16.38    0.96
   0  15 -11   14.94    1.08
   0  15  11   15.39    1.06
   0  15 -11   14.74    1.07
   0 -15 -11   14.89    1.12
   0  15  11   14.38    1.08
   0 -15 -12    2.33    0.65
   0 -15  12    3.10    0.61
   0  15  12    3.41    0.42
   0  15  12    3.42    0.46
   0  15  12    3.17    0.49
   0 -15 -12    3.21    0.53
   0  15 -12    3.77    0.58
   0  15  12    3.19    0.51
   0  15 -12    3.39    0.53
   0  15 -12    3.37    0.55
   0 -15 -13   27.13    2.07
   0 -15  13   26.00    1.46
   0 -15 -13   26.12    1.42
   0 -15 -13   30.54    1.21
   0 -15  13   31.89    1.84
   0  15 -13   29.75    1.28
   0  15  13   30.22    1.40
   0  15  13   30.04    1.38
   0 -15  13   30.21    1.70
   0  15  13   29.12    1.31
   0  15  13   26.01    1.51
   0 -15 -13   26.97    1.54
   0  15 -13   32.12    1.71
   0  15 -13   29.51    1.63
   0  15  13   27.69    1.50
   0  15 -13   26.58    1.54
   0 -15  14    2.81    0.49
   0 -15 -14    2.90    0.51
   0  15  14    2.87    0.41
   0 -15  14    1.73    0.41
   0  15  14    2.35    0.40
   0  15  14    1.65    0.35
   0  15 -14    2.26    0.40
   0 -15 -14    2.74    0.48
   0  15 -14    1.98    0.46
   0  15  14    2.70    0.48
   0  15 -14    2.70    0.54
   0  15  14    2.01    0.41
   0 -15  15    1.06    0.36
   0 -15 -15    0.57    0.24
   0 -15  15    0.51    0.29
   0  15  15    0.25    0.20
   0 -15  15    0.44    0.33
   0  15  15    0.37    0.25
   0  15 -15    0.36    0.25
   0  15  15    0.42    0.21
   0  15  15   -0.34    0.35
   0  15 -15    0.36    0.25
   0  15  15    0.35    0.23
   0 -15  16   -0.01    0.28
   0 -15 -16    0.24    0.15
   0 -15  16   -0.11    0.26
   0 -15 -16    0.47    0.21
   0 -15 -16   -0.02    0.30
   0  15  16   -0.02    0.24
   0  15 -16    0.24    0.20
   0  15  16    0.37    0.22
   0 -15  16    0.49    0.34
   0  15 -16    0.21    0.24
   0 -15 -17    6.90    0.49
   0 -15  17    6.36    0.61
   0 -15  17    6.49    0.58
   0 -15 -17    6.99    0.57
   0 -15 -17    7.85    0.73
   0 -15  17    6.92    0.71
   0  15 -17    6.53    0.56
   0  15 -17    7.26    0.57
   0  15  17    6.86    0.58
   0  15  17    6.52    0.53
   0  15 -17    7.27    0.72
   0 -15 -18    0.15    0.20
   0 -15  18    0.04    0.20
   0 -15 -18    0.37    0.17
   0 -15 -18    0.54    0.26
   0  15 -18    0.18    0.17
   0  15  18    0.09    0.18
   0 -15  18    0.09    0.23
   0  15 -18    0.02    0.15
   0 -15 -18    0.17    0.14
   0 -15 -19   -0.09    0.14
   0 -15  19    0.06    0.17
   0 -15 -19    0.01    0.13
   0  15  19    0.03    0.20
   0  15 -19    0.33    0.15
   0  15  19    0.18    0.14
   0 -15 -19    0.58    0.27
   0  15 -19    0.31    0.14
   0 -15 -19    0.15    0.12
   0 -15 -19    0.07    0.10
   0 -15 -20    0.08    0.10
   0 -15  20   -0.18    0.15
   0  15  20    0.42    0.24
   0  15 -20   -0.04    0.08
   0 -15 -20    0.13    0.08
   0  15  20   -0.25    0.15
   0 -15 -20    0.10    0.20
   0  15  20   -0.01    0.16
   0  15 -20    0.28    0.11
   0 -16   0    4.11    0.52
   0 -16   0    3.41    0.38
   0 -16   0    3.56    0.48
   0 -16   0    2.31    0.38
   0  16   0    2.90    0.55
   0  16   0    2.77    0.46
   0  16   0    2.60    0.37
   0  16   0    2.72    0.57
   0 -16   1    5.29    0.60
   0 -16  -1    5.34    0.47
   0 -16   1    5.70    0.49
   0 -16  -1    4.95    0.56
   0 -16  -1    5.15    0.53
   0 -16   1    4.61    0.54
   0 -16  -1    5.61    0.55
   0 -16   1    5.98    0.57
   0  16   1    4.73    0.65
   0  16  -1    5.53    0.61
   0  16   1    5.33    0.52
   0  16  -1    5.79    0.80
   0  16   1    4.63    0.58
   0  16   1    4.98    0.58
   0  16   1    5.66    0.76
   0 -16   2    2.38    0.34
   0 -16  -2    2.23    0.39
   0 -16  -2    2.67    0.33
   0 -16   2    2.57    0.43
   0 -16  -2    2.01    0.36
   0 -16   2    2.33    0.40
   0 -16  -2    2.01    0.36
   0 -16   2    2.34    0.37
   0  16   2    1.58    0.40
   0  16   2    2.35    0.48
   0  16   2    1.88    0.35
   0  16   2    2.03    0.33
   0  16  -2    1.97    0.26
   0  16  -2    3.01    0.57
   0  16  -2    1.91    0.38
   0 -16  -2    2.41    0.36
   0 -16  -3   -0.07    0.15
   0 -16  -3    0.29    0.15
   0 -16   3    0.41    0.15
   0 -16   3    0.29    0.20
   0 -16   3    0.29    0.22
   0 -16  -3   -0.05    0.22
   0 -16  -3   -0.19    0.23
   0 -16   3    0.15    0.14
   0 -16  -3    0.14    0.17
   0  16  -3   -0.06    0.11
   0  16  -3    0.19    0.20
   0  16   3    0.08    0.15
   0  16   3   -0.08    0.21
   0  16   3    0.24    0.17
   0  16  -3   -0.04    0.11
   0 -16  -4    8.20    0.56
   0 -16   4    8.89    0.84
   0 -16  -4    7.80    0.67
   0 -16  -4    8.41    0.70
   0 -16   4    7.39    0.73
   0  16  -4    8.39    0.59
   0  16   4    8.09    0.64
   0 -16  -4    8.73    0.75
   0  16   4    8.95    0.75
   0  16  -4    8.33    0.59
   0  16   4    9.72    0.73
   0  16   4    8.42    0.70
   0 -16  -5    0.41    0.15
   0 -16   5    0.36    0.27
   0 -16  -5    0.14    0.19
   0 -16  -5    0.21    0.19
   0 -16   5    0.13    0.27
   0 -16  -5   -0.30    0.39
   0  16  -5    0.39    0.18
   0  16   5    0.13    0.19
   0  16   5    0.29    0.24
   0  16  -5    0.02    0.13
   0  16  -5    0.03    0.14
   0 -16  -5    0.48    0.19
   0  16   5    0.28    0.20
   0  16   5    0.32    0.20
   0 -16   6   30.15    1.68
   0 -16   6   28.27    1.52
   0 -16  -6   33.71    1.84
   0 -16  -6   29.76    1.40
   0 -16  -6   29.79    1.41
   0  16  -6   30.98    1.33
   0  16   6   31.45    1.48
   0  16  -6   35.02    1.36
   0 -16  -6   30.00    1.52
   0  16   6   30.44    1.40
   0  16   6   33.22    1.52
   0  16  -6   31.64    1.35
   0 -16   7   21.04    1.40
   0 -16  -7   17.86    1.09
   0 -16  -7   18.51    1.09
   0 -16  -7   19.12    1.43
   0 -16   7   16.35    1.14
   0  16  -7   19.01    1.06
   0  16   7   16.50    1.08
   0  16  -7   19.85    1.04
   0  16   7   19.59    1.16
   0  16   7   17.95    1.07
   0 -16  -7   18.46    1.19
   0  16  -7   18.22    1.04
   0 -16   8   14.18    1.15
   0 -16  -8   13.47    0.90
   0 -16  -8   14.15    1.25
   0 -16  -8   12.22    0.92
   0  16   8   13.31    0.98
   0  16   8   13.44    0.99
   0  16   8   13.26    0.91
   0  16  -8   14.18    0.92
   0  16  -8   13.48    0.93
   0  16  -8   14.01    0.94
   0 -16  -8   13.75    1.05
   0 -16  -9   50.91    1.94
   0 -16  -9   53.33    2.65
   0 -16  -9   47.60    2.03
   0 -16   9   54.22    2.43
   0  16   9   53.81    1.81
   0 -16  -9   49.52    2.19
   0  16  -9   57.04    2.14
   0  16   9   55.64    2.22
   0  16  -9   53.38    2.08
   0  16  -9   56.12    2.10
   0  16   9   52.21    2.05
   0 -16 -10    2.03    0.46
   0 -16 -10    1.78    0.59
   0 -16  10    1.79    0.50
   0  16  10    1.95    0.35
   0  16  10    1.82    0.35
   0 -16 -10    2.09    0.46
   0  16 -10    1.79    0.38
   0  16  10    2.21    0.44
   0  16 -10    2.08    0.42
   0  16  10    2.06    0.39
   0 -16 -11    0.77    0.48
   0 -16 -11    0.26    0.27
   0 -16  11    1.04    0.39
   0  16  11    0.64    0.22
   0  16  11    0.66    0.26
   0  16 -11    0.54    0.31
   0  16 -11    0.76    0.28
   0  16  11    0.83    0.28
   0  16  11    0.56    0.29
   0  16 -11    0.20    0.28
   0 -16 -11    0.57    0.32
   0 -16 -12    4.08    0.59
   0 -16 -12    2.94    0.76
   0 -16  12    4.67    0.69
   0  16  12    4.29    0.53
   0  16  12    3.88    0.45
   0  16 -12    3.69    0.59
   0 -16 -12    3.53    0.58
   0  16  12    3.51    0.53
   0  16  12    3.18    0.51
   0  16 -12    3.65    0.58
   0  16 -12    3.86    0.60
   0 -16  13    3.39    0.55
   0 -16 -13    3.18    0.56
   0 -16 -13    3.89    0.86
   0 -16 -13    4.26    0.42
   0 -16  13    3.98    0.66
   0 -16 -13    3.59    0.56
   0  16  13    4.34    0.51
   0  16  13    4.66    0.55
   0 -16  13    3.61    0.60
   0  16  13    3.99    0.48
   0 -16 -13    3.30    0.54
   0  16 -13    3.35    0.55
   0  16 -13    3.71    0.62
   0  16  13    4.12    0.60
   0  16  13    4.37    0.58
   0  16 -13    3.72    0.59
   0 -16  14    4.05    0.58
   0 -16 -14    3.38    0.52
   0 -16 -14    4.21    0.61
   0  16  14    3.97    0.47
   0  16  14    3.93    0.49
   0 -16  14    4.30    0.63
   0  16  14    4.44    0.53
   0 -16 -14    4.08    0.60
   0  16  14    3.47    0.52
   0  16 -14    3.37    0.60
   0  16  14    4.42    0.60
   0  16 -14    3.88    0.59
   0 -16  15    4.81    0.58
   0 -16 -15    4.70    0.57
   0  16  15    4.14    0.50
   0  16  15    4.23    0.46
   0 -16  15    4.67    0.67
   0 -16 -15    4.60    0.63
   0  16  15    4.21    0.49
   0  16  15    3.81    0.52
   0  16 -15    4.97    0.70
   0  16  15    4.71    0.60
   0 -16  16    2.29    0.35
   0 -16  16    1.48    0.36
   0 -16 -16    1.91    0.37
   0 -16 -16    2.11    0.49
   0  16  16    1.90    0.33
   0  16 -16    2.03    0.34
   0  16 -16    2.20    0.36
   0 -16  16    1.68    0.40
   0  16  16    1.67    0.32
   0  16 -16    1.89    0.41
   0 -16 -17    3.21    0.47
   0 -16  17    3.23    0.45
   0 -16  17    2.74    0.40
   0  16 -17    2.66    0.34
   0  16  17    3.36    0.38
   0  16  17    2.53    0.38
   0  16 -17    3.15    0.37
   0 -16  17    2.68    0.43
   0 -16 -17    3.00    0.47
   0 -16 -17    3.66    0.42
   0 -16  18    1.45    0.27
   0 -16 -18    2.25    0.37
   0 -16  18    1.99    0.33
   0  16 -18    1.58    0.25
   0  16  18    1.99    0.32
   0 -16 -18    2.57    0.45
   0 -16 -18    2.04    0.24
   0  16 -18    1.91    0.24
   0 -16 -18    1.67    0.26
   0 -16 -19    1.64    0.26
   0 -16  19    1.45    0.25
   0  16  19    1.61    0.27
   0  16  19    1.47    0.21
   0  16 -19    1.62    0.21
   0 -16 -19    2.18    0.37
   0 -16 -19    1.50    0.19
   0  16 -19    1.41    0.19
   0 -16 -19    1.53    0.20
   0 -16  20    0.11    0.11
   0 -16 -20   -0.07    0.08
   0 -16 -20    0.07    0.15
   0  16  20    0.11    0.15
   0 -17   0   -0.68    0.27
   0 -17   0    0.02    0.16
   0 -17   0    0.17    0.21
   0 -17   0    0.23    0.19
   0  17   0   -0.02    0.31
   0  17   0   -0.04    0.27
   0  17   0    0.01    0.20
   0  17   0    0.01    0.18
   0 -17   1    1.66    0.29
   0 -17   1    2.05    0.40
   0 -17  -1    1.53    0.27
   0 -17  -1    1.79    0.38
   0 -17  -1    1.98    0.38
   0 -17   1    2.28    0.39
   0 -17  -1    1.64    0.32
   0 -17   1    1.73    0.37
   0  17   1    1.72    0.48
   0  17   1    1.81    0.45
   0  17   1    1.69    0.38
   0  17  -1    2.27    0.41
   0  17  -1    1.63    0.32
   0  17  -1    1.79    0.49
   0  17   1    2.47    0.39
   0  17  -1    2.01    0.51
   0 -17  -2    0.64    0.20
   0 -17   2    0.67    0.19
   0 -17   2    0.40    0.20
   0 -17  -2    0.46    0.25
   0 -17   2    0.72    0.27
   0 -17  -2    0.52    0.22
   0 -17   2    0.71    0.24
   0 -17  -2    0.40    0.25
   0  17  -2    0.37    0.21
   0  17   2    0.66    0.30
   0  17  -2    0.14    0.26
   0  17   2    0.39    0.18
   0  17   2    0.34    0.29
   0 -17  -3    2.09    0.30
   0 -17   3    2.56    0.47
   0 -17  -3    1.88    0.35
   0 -17  -3    2.17    0.38
   0 -17   3    2.20    0.45
   0 -17   3    2.07    0.36
   0  17   3    2.25    0.37
   0  17   3    2.29    0.46
   0  17  -3    1.62    0.38
   0 -17  -3    2.35    0.37
   0  17   3    1.93    0.40
   0  17  -3    1.90    0.27
   0  17  -3    2.73    0.57
   0 -17  -4    0.70    0.19
   0 -17   4    0.67    0.32
   0 -17  -4    0.68    0.24
   0 -17  -4    0.98    0.29
   0 -17   4    0.72    0.33
   0  17   4    0.82    0.27
   0  17  -4    0.69    0.20
   0  17   4    1.23    0.33
   0  17   4    0.85    0.25
   0 -17  -4    1.06    0.31
   0  17  -4    0.72    0.27
   0  17  -4    0.91    0.22
   0 -17   5    1.13    0.36
   0 -17  -5    1.04    0.32
   0 -17   5    1.32    0.35
   0 -17  -5    0.69    0.22
   0  17   5    0.71    0.25
   0  17   5    1.28    0.32
   0 -17  -5    1.03    0.27
   0  17  -5    0.94    0.23
   0  17  -5    0.98    0.25
   0  17   5    0.55    0.21
   0  17   5    0.76    0.25
   0 -17   6    1.39    0.39
   0 -17  -6    1.36    0.31
   0 -17  -6    1.74    0.38
   0 -17   6    2.43    0.47
   0  17  -6    1.57    0.31
   0  17   6    1.01    0.25
   0  17   6    1.59    0.36
   0  17  -6    1.45    0.30
   0  17   6    1.99    0.40
   0 -17  -6    1.53    0.38
   0  17  -6    1.34    0.28
   0 -17   7    2.68    0.54
   0 -17  -7    3.06    0.45
   0 -17  -7    3.04    0.46
   0 -17  -7    3.56    0.66
   0 -17   7    3.46    0.58
   0  17  -7    3.20    0.44
   0  17   7    2.96    0.46
   0 -17  -7    3.22    0.52
   0  17   7    3.18    0.46
   0  17  -7    3.93    0.47
   0  17   7    3.06    0.48
   0  17  -7    3.00    0.43
   0 -17  -8    2.12    0.62
   0 -17  -8    2.07    0.37
   0 -17  -8    2.12    0.42
   0 -17   8    1.72    0.41
   0  17   8    1.71    0.31
   0  17  -8    1.82    0.38
   0 -17  -8    2.39    0.46
   0  17   8    2.18    0.38
   0  17  -8    2.35    0.40
   0  17  -8    1.97    0.39
   0  17   8    2.09    0.41
   0  17   8    1.99    0.45
   0 -17  -9   20.50    1.29
   0 -17  -9   26.27    1.82
   0 -17  -9   24.68    1.29
   0 -17   9   24.82    1.62
   0  17   9   26.41    1.19
   0 -17  -9   24.54    1.50
   0  17  -9   27.86    1.45
   0  17   9   25.56    1.45
   0  17  -9   26.22    1.40
   0  17   9   26.16    1.38
   0 -17 -10   17.06    1.50
   0 -17 -10   15.19    1.11
   0 -17  10   18.15    1.37
   0  17  10   17.87    1.03
   0  17  10   17.19    0.95
   0  17 -10   18.08    1.19
   0  17  10   17.99    1.14
   0  17 -10   17.64    1.19
   0 -17 -10   16.31    1.23
   0  17 -10   17.34    1.17
   0  17  10   18.07    1.22
   0 -17 -11   19.86    1.30
   0 -17 -11   20.91    1.71
   0 -17  11   22.96    1.57
   0  17  11   24.05    1.22
   0  17  11   22.51    1.13
   0  17  11   21.98    1.30
   0  17 -11   23.37    1.41
   0  17 -11   23.38    1.39
   0  17 -11   24.47    1.44
   0  17  11   23.26    1.44
   0 -17 -11   23.45    1.48
   0 -17 -12   15.67    1.50
   0 -17  12   14.76    1.10
   0 -17 -12   12.26    1.01
   0 -17 -12   13.39    0.99
   0 -17  12   15.18    1.25
   0 -17 -12   14.27    0.80
   0 -17 -12   13.88    1.09
   0 -17  12   13.86    1.12
   0  17  12   15.49    0.92
   0  17  12   15.34    0.97
   0  17 -12   14.72    1.14
   0  17 -12   15.83    1.17
   0  17  12   15.17    1.07
   0  17 -12   15.61    1.17
   0 -17 -12   14.31    1.15
   0  17  12   16.08    1.17
   0 -17  13    0.46    0.31
   0 -17 -13    0.45    0.23
   0 -17 -13    0.53    0.20
   0  17  13    0.95    0.27
   0  17  13    0.52    0.22
   0 -17  13    0.69    0.34
   0  17  13    0.50    0.22
   0 -17 -13    0.18    0.30
   0 -17 -13    1.41    0.43
   0  17 -13    0.23    0.27
   0  17  13    0.96    0.38
   0  17 -13    0.06    0.23
   0  17  13    1.00    0.30
   0 -17  14   16.27    1.10
   0 -17  14   18.70    1.04
   0 -17 -14   16.51    1.07
   0  17  14   17.46    1.01
   0  17  14   16.97    1.00
   0  17  14   16.95    0.94
   0 -17  14   16.79    1.18
   0 -17 -14   17.26    1.19
   0  17  14   15.27    1.12
   0  17 -14   16.90    1.22
   0  17  14   16.27    1.08
   0 -17 -15    4.21    0.62
   0 -17  15    4.86    0.59
   0 -17  15    5.73    0.62
   0 -17  15    5.43    0.52
   0 -17 -15    4.71    0.55
   0  17  15    4.56    0.49
   0 -17 -15    4.32    0.61
   0  17  15    4.40    0.48
   0 -17  15    4.30    0.59
   0  17  15    3.29    0.49
   0  17  15    4.75    0.57
   0  17 -15    5.09    0.66
   0 -17  16   -0.07    0.18
   0 -17  16   -0.04    0.22
   0 -17 -16    0.05    0.26
   0 -17  16    0.19    0.19
   0 -17 -16    0.00    0.17
   0 -17  16   -0.11    0.25
   0  17  16    0.25    0.16
   0  17  16   -0.21    0.20
   0 -17 -16   -0.26    0.32
   0  17 -16    0.05    0.17
   0  17 -16   -0.54    0.26
   0 -17 -17    4.45    0.56
   0 -17  17    3.65    0.41
   0 -17  17    4.25    0.48
   0  17  17    3.84    0.40
   0 -17 -17    5.10    0.61
   0  17  17    3.95    0.42
   0  17 -17    4.17    0.39
   0 -17 -17    3.21    0.38
   0 -17 -18    0.89    0.25
   0 -17  18    0.93    0.26
   0 -17  18    0.53    0.18
   0  17  18    0.32    0.20
   0  17 -18    0.76    0.17
   0 -17 -18    0.82    0.32
   0 -17 -18    0.37    0.15
   0 -17 -18    0.68    0.16
   0  17 -18    0.81    0.19
   0 -17 -19    1.10    0.20
   0 -17  19    1.32    0.22
   0  17 -19    0.96    0.14
   0 -17 -19    1.24    0.19
   0 -17 -19    1.86    0.35
   0  17  19    1.10    0.18
   0  17  19    1.06    0.24
   0  17 -19    1.16    0.16
   0 -18   0    6.94    0.75
   0 -18   0    7.67    0.62
   0 -18   0    8.32    0.74
   0 -18   0    8.26    0.75
   0  18   0    8.33    0.86
   0  18   0    8.09    0.72
   0  18   0    7.40    0.94
   0  18   0    8.64    1.01
   0 -18  -1    7.89    0.61
   0 -18  -1    6.56    0.71
   0 -18   1    6.94    0.76
   0 -18   1    7.06    0.70
   0 -18  -1    7.66    0.71
   0 -18  -1    7.62    0.70
   0 -18   1    7.64    0.74
   0  18   1    5.91    0.84
   0  18  -1    7.87    0.71
   0  18  -1    8.71    1.01
   0  18   1    6.87    0.75
   0  18  -1    7.53    0.94
   0  18  -1    8.58    0.80
   0  18   1    8.61    0.96
   0  18   1    7.53    0.68
   0 -18  -2   13.00    0.79
   0 -18  -2   11.72    0.95
   0 -18   2   11.29    1.00
   0 -18   2   12.49    0.94
   0 -18  -2   12.84    0.93
   0 -18   2   12.33    0.92
   0 -18  -2   12.01    0.90
   0  18  -2   14.54    1.29
   0  18  -2   13.13    0.93
   0  18  -2   13.66    1.24
   0  18  -2   12.64    0.97
   0  18   2   13.21    1.13
   0  18   2   11.29    0.85
   0  18   2   12.07    0.97
   0 -18   3   32.78    1.78
   0 -18  -3   32.34    1.31
   0 -18  -3   32.54    1.53
   0 -18  -3   31.17    1.49
   0 -18   3   29.99    1.57
   0 -18   3   32.63    1.51
   0  18   3   30.79    1.45
   0  18  -3   33.77    1.98
   0  18   3   31.22    1.57
   0  18  -3   31.31    1.62
   0  18   3   27.64    1.43
   0 -18   4    5.05    0.69
   0 -18   4    5.52    0.67
   0 -18  -4    4.77    0.57
   0 -18  -4    5.04    0.60
   0  18  -4    4.94    0.64
   0  18   4    4.82    0.60
   0  18   4    4.09    0.51
   0 -18  -4    5.12    0.60
   0  18   4    4.55    0.57
   0  18  -4    5.24    0.75
   0  18   4    4.87    0.59
   0  18  -4    6.12    0.55
   0 -18   5   12.34    1.12
   0 -18  -5   13.12    0.95
   0 -18  -5   13.88    0.99
   0 -18   5   13.59    1.06
   0 -18  -5   14.86    1.05
   0  18   5   14.39    1.00
   0  18   5   14.50    1.03
   0  18  -5   14.17    0.88
   0  18   5   15.28    0.99
   0  18  -5   14.09    0.87
   0  18  -5   13.68    1.10
   0  18   5   14.78    1.03
   0 -18   6    0.18    0.25
   0 -18  -6    0.81    0.28
   0 -18  -6    0.71    0.26
   0 -18   6    0.52    0.29
   0  18  -6    0.57    0.28
   0 -18  -6    1.33    0.37
   0  18   6    0.91    0.31
   0  18  -6    0.44    0.19
   0  18   6    0.61    0.27
   0  18   6    0.93    0.28
   0  18  -6    0.83    0.25
   0 -18  -7   42.89    1.84
   0 -18  -7   39.83    1.81
   0 -18   7   40.52    1.92
   0 -18   7   40.02    2.14
   0  18   7   44.98    1.59
   0  18  -7   47.01    1.84
   0 -18  -7   42.72    2.00
   0  18   7   45.77    1.85
   0  18   7   44.32    1.94
   0  18   7   45.12    1.96
   0  18  -7   45.99    1.83
   0 -18  -8   25.69    1.45
   0 -18  -8   32.04    1.99
   0 -18  -8   28.21    1.45
   0 -18   8   28.87    1.77
   0  18   8   29.81    1.28
   0  18   8   30.17    1.48
   0  18  -8   32.72    1.53
   0  18   8   30.76    1.60
   0  18  -8   29.31    1.46
   0  18  -8   29.77    1.49
   0  18   8   30.74    1.61
   0 -18  -8   29.05    1.65
   0 -18  -9    5.33    0.83
   0 -18  -9    5.95    0.62
   0 -18  -9    5.94    0.69
   0 -18   9    6.17    0.81
   0  18   9    6.84    0.58
   0  18   9    6.79    0.69
   0  18  -9    5.78    0.67
   0 -18  -9    6.47    0.78
   0  18   9    6.84    0.77
   0  18  -9    6.53    0.70
   0  18  -9    6.42    0.67
   0 -18 -10    2.86    0.66
   0 -18 -10    2.85    0.48
   0 -18  10    3.12    0.58
   0  18  10    3.95    0.47
   0  18  10    3.05    0.45
   0  18 -10    3.02    0.49
   0 -18 -10    2.93    0.52
   0  18 -10    3.22    0.52
   0  18  10    3.61    0.51
   0  18 -10    3.69    0.55
   0  18  10    3.35    0.54
   0 -18  11    0.24    0.30
   0 -18  11   -0.06    0.31
   0 -18  11    0.23    0.21
   0 -18 -11    0.72    0.32
   0 -18 -11    0.92    0.36
   0 -18  11    0.34    0.26
   0 -18 -11    0.39    0.35
   0 -18  11    0.88    0.41
   0 -18  11    0.33    0.28
   0 -18 -11   -0.17    0.31
   0 -18 -11    0.37    0.17
   0  18  11    0.00    0.24
   0 -18 -11    1.01    0.37
   0  18  11    0.19    0.18
   0 -18  11   -0.27    0.39
   0  18  11   -0.06    0.23
   0  18 -11    0.12    0.26
   0  18  11    0.74    0.28
   0  18 -11    0.11    0.23
   0  18 -11    0.60    0.27
   0 -18 -11    0.29    0.26
   0 -18  12   11.20    0.85
   0 -18  12    9.07    0.77
   0 -18  12   11.54    0.93
   0 -18 -12   10.38    0.93
   0 -18  12    9.74    0.88
   0 -18 -12   10.20    0.87
   0 -18 -12   10.16    0.66
   0  18  12   11.85    0.85
   0  18  12   10.60    0.75
   0 -18  12    9.03    0.88
   0 -18 -12    9.55    0.88
   0 -18 -12   11.87    1.06
   0  18 -12   10.97    0.98
   0  18 -12   11.57    1.01
   0  18  12   10.74    0.89
   0  18  12   11.02    0.97
   0 -18 -13    1.01    0.37
   0 -18  13    1.32    0.39
   0 -18  13    1.74    0.43
   0 -18  13    1.33    0.31
   0 -18 -13    1.86    0.40
   0 -18 -13    1.29    0.23
   0 -18 -13    1.16    0.35
   0  18  13    1.81    0.37
   0 -18  13    0.95    0.30
   0  18  13    0.98    0.27
   0  18  13    1.45    0.32
   0  18 -13    1.13    0.35
   0  18  13    1.70    0.41
   0  18  13    0.94    0.27
   0 -18  14    2.85    0.47
   0 -18  14    2.25    0.37
   0 -18 -14    2.85    0.55
   0 -18  14    2.28    0.45
   0 -18 -14    2.43    0.43
   0  18  14    1.94    0.32
   0  18  14    2.79    0.43
   0 -18 -14    2.29    0.46
   0  18  14    2.22    0.38
   0  18  14    2.60    0.43
   0  18  14    2.43    0.45
   0  18 -14    2.49    0.48
   0 -18  15    0.09    0.23
   0 -18  15   -0.25    0.26
   0 -18  15   -0.02    0.16
   0 -18 -15    0.25    0.27
   0 -18 -15    0.14    0.20
   0 -18 -15   -0.13    0.31
   0  18  15   -0.03    0.16
   0  18  15    0.12    0.16
   0  18 -15   -0.26    0.19
   0  18  15    0.34    0.16
   0 -18 -16    3.56    0.51
   0 -18  16    3.22    0.43
   0 -18  16    3.87    0.38
   0 -18  16    3.91    0.47
   0 -18 -16    4.05    0.57
   0  18  16    3.08    0.37
   0  18  16    3.01    0.35
   0 -18 -16    4.22    0.48
   0 -18 -17    1.76    0.36
   0 -18  17    0.84    0.23
   0 -18  17    1.47    0.28
   0  18  17    1.28    0.28
   0  18  17    1.18    0.24
   0 -18 -17    1.57    0.30
   0 -18 -17    1.31    0.23
   0 -18 -18    5.85    0.50
   0 -18  18    4.74    0.38
   0 -18  18    5.35    0.44
   0 -18 -18    6.63    0.63
   0  18  18    5.21    0.44
   0 -18 -18    5.74    0.39
   0 -18 -18    5.24    0.39
   0 -18  19    0.44    0.14
   0 -18 -19    0.56    0.14
   0  18  19    0.23    0.15
   0 -18 -19    0.76    0.27
   0 -19   0   -0.03    0.18
   0 -19   0    0.21    0.21
   0 -19   0    0.19    0.24
   0  19   0    0.21    0.36
   0  19   0   -0.27    0.25
   0 -19  -1    1.37    0.39
   0 -19   1    2.19    0.50
   0 -19   1    1.48    0.37
   0 -19  -1    1.66    0.36
   0 -19   1    1.35    0.33
   0 -19  -1    1.24    0.35
   0  19   1    1.23    0.45
   0  19  -1    1.56    0.52
   0  19  -1    0.76    0.30
   0  19  -1    1.18    0.32
   0  19   1    1.39    0.36
   0  19   1    1.37    0.46
   0 -19   2    7.80    0.88
   0 -19  -2    6.12    0.73
   0 -19  -2    8.57    0.78
   0 -19  -2    8.04    0.78
   0 -19   2    8.20    0.76
   0 -19   2    7.63    0.76
   0  19  -2    8.16    1.02
   0  19  -2    8.74    1.01
   0  19   2    7.00    0.76
   0  19  -2    7.87    0.80
   0  19   2    7.03    0.88
   0 -19   3   -0.07    0.23
   0 -19  -3   -0.07    0.21
   0 -19  -3    0.17    0.20
   0 -19   3   -0.17    0.28
   0  19   3    0.35    0.25
   0  19  -3    0.36    0.33
   0  19   3   -0.16    0.31
   0  19  -3   -0.11    0.20
   0  19   3    0.03    0.20
   0 -19   4   11.03    1.09
   0 -19  -4   12.58    0.96
   0 -19   4   11.27    0.96
   0 -19  -4   11.98    0.92
   0  19   4   10.65    0.88
   0  19   4   11.30    0.88
   0  19  -4   13.14    1.05
   0  19   4   10.49    0.90
   0  19  -4   11.02    1.10
   0  19   4   11.35    0.91
   0 -19   5    0.30    0.26
   0 -19  -5   -0.08    0.20
   0 -19  -5   -0.11    0.21
   0 -19   5   -0.19    0.26
   0  19  -5   -0.12    0.27
   0  19   5   -0.02    0.16
   0  19   5    0.11    0.20
   0  19  -5   -0.09    0.29
   0 -19  -5    0.29    0.23
   0  19   5   -0.40    0.26
   0 -19   6   -0.09    0.37
   0 -19  -6    0.27    0.20
   0 -19   6    0.19    0.21
   0 -19  -6   -0.22    0.26
   0 -19  -6    0.25    0.27
   0  19   6   -0.09    0.21
   0  19  -6    0.13    0.20
   0  19   6    0.01    0.19
   0  19   6   -0.12    0.19
   0  19  -6   -0.08    0.13
   0 -19  -7    5.42    0.64
   0 -19   7    5.91    0.72
   0 -19  -7    6.60    0.70
   0 -19   7    5.78    0.81
   0  19   7    6.04    0.54
   0  19  -7    4.94    0.57
   0  19   7    5.26    0.66
   0  19   7    6.02    0.65
   0  19   7    5.90    0.70
   0  19  -7    6.93    0.84
   0 -19  -7    5.68    0.71
   0 -19  -8    9.44    0.83
   0 -19  -8    9.45    0.85
   0 -19   8    8.91    0.95
   0  19   8    8.99    0.68
   0  19  -8    9.32    0.81
   0  19   8    9.24    0.88
   0  19   8    9.44    0.88
   0  19  -8    8.59    0.79
   0 -19  -8    8.87    0.93
   0  19   8    9.96    0.82
   0  19  -8    9.95    1.01
   0 -19  -9    2.14    0.42
   0 -19  -9    3.35    0.50
   0 -19   9    2.56    0.55
   0  19   9    1.88    0.33
   0  19  -9    2.27    0.44
   0  19  -9    3.65    0.53
   0  19   9    2.46    0.48
   0  19  -9    2.04    0.43
   0  19   9    2.50    0.42
   0  19  -9    2.38    0.43
   0 -19  -9    2.50    0.49
   0 -19  10   45.97    1.91
   0 -19 -10   48.01    2.10
   0 -19  10   50.74    1.97
   0 -19  10   50.34    2.18
   0 -19  10   48.04    1.99
   0 -19 -10   50.64    2.10
   0 -19  10   56.20    2.23
   0 -19  10   49.93    2.42
   0 -19 -10   49.18    1.67
   0 -19 -10   46.53    1.96
   0  19  10   51.23    1.80
   0  19  10   53.95    1.95
   0  19  10   51.23    2.25
   0  19 -10   51.92    2.15
   0  19 -10   49.91    2.35
   0  19 -10   49.72    2.16
   0  19 -10   49.78    2.12
   0  19  10   51.08    2.05
   0 -19 -10   46.47    2.23
   0 -19  11    3.82    0.57
   0 -19 -11    3.25    0.56
   0 -19  11    4.59    0.59
   0 -19  11    3.38    0.53
   0 -19  11    3.77    0.50
   0 -19  11    3.84    0.61
   0 -19 -11    4.09    0.42
   0 -19 -11    3.36    0.52
   0  19  11    4.27    0.49
   0  19  11    4.51    0.54
   0 -19 -11    4.23    0.57
   0  19  11    4.04    0.63
   0  19 -11    4.42    0.61
   0  19 -11    3.84    0.57
   0  19  11    3.33    0.50
   0 -19 -11    3.32    0.58
   0 -19  12    0.44    0.23
   0 -19  12    0.55    0.35
   0 -19 -12    0.67    0.26
   0 -19  12    0.65    0.24
   0 -19  12    0.38    0.24
   0 -19 -12    0.48    0.27
   0 -19 -12    0.54    0.20
   0  19  12    0.37    0.23
   0  19  12    0.93    0.31
   0  19  12    0.63    0.21
   0 -19 -12    0.82    0.32
   0  19  12    1.26    0.35
   0  19 -12    0.55    0.30
   0  19  12    0.59    0.23
   0 -19  13   17.44    1.13
   0 -19 -13   19.70    1.26
   0 -19  13   20.11    1.20
   0 -19  13   18.74    1.05
   0 -19 -13   19.18    0.90
   0 -19 -13   18.09    1.12
   0  19  13   20.32    1.08
   0  19  13   19.19    0.98
   0  19  13   19.87    1.09
   0 -19 -13   18.79    1.21
   0  19 -13   19.38    1.28
   0  19  13   18.11    1.24
   0  19  13   18.59    1.14
   0 -19 -14    1.05    0.32
   0 -19  14    1.17    0.28
   0 -19  14    1.09    0.32
   0 -19  14    0.52    0.25
   0 -19 -14    1.21    0.33
   0 -19 -14    0.92    0.34
   0  19  14    1.20    0.29
   0  19  14    1.11    0.26
   0  19  14    0.81    0.26
   0  19  14    0.65    0.21
   0  19 -14    0.79    0.26
   0  19  14    1.85    0.40
   0 -19  15    1.70    0.37
   0 -19  15    0.86    0.29
   0 -19 -15    0.61    0.29
   0 -19  15    0.64    0.20
   0 -19 -15    0.92    0.28
   0  19  15    0.66    0.22
   0  19  15    0.77    0.22
   0 -19 -15    1.11    0.36
   0  19  15    0.59    0.28
   0 -19 -16    6.89    0.66
   0 -19  16    6.44    0.56
   0 -19  16    5.34    0.52
   0 -19  16    6.84    0.47
   0  19  16    5.55    0.50
   0 -19 -16    6.75    0.68
   0  19  16    5.16    0.46
   0 -19 -16    6.22    0.56
   0 -19 -16    6.19    0.45
   0 -19  17    1.03    0.23
   0 -19 -17    1.26    0.31
   0 -19  17    0.75    0.20
   0  19  17    1.34    0.25
   0 -19 -17    1.66    0.39
   0  19  17    1.43    0.26
   0 -19 -17    1.13    0.20
   0 -19 -17    1.51    0.29
   0 -19 -18    3.88    0.39
   0 -19  18    3.47    0.33
   0 -19 -18    3.58    0.30
   0 -19 -18    3.41    0.30
   0  19  18    2.72    0.32
   0 -19 -18    3.92    0.46
   0 -20   0    9.50    0.98
   0 -20   0   10.87    0.91
   0 -20   0   11.60    0.96
   0  20   0   11.69    1.10
   0  20   0   11.57    1.26
   0  20   0    8.08    1.06
   0 -20   1   18.49    1.39
   0 -20  -1   16.54    1.28
   0 -20   1   19.60    1.27
   0 -20  -1   20.25    1.27
   0 -20   1   20.91    1.27
   0 -20  -1   20.80    1.27
   0  20   1   19.24    1.37
   0  20  -1   21.62    1.71
   0  20  -1   16.71    1.36
   0  20   1   17.95    1.50
   0  20  -1   20.77    1.64
   0 -20   2   16.14    1.32
   0 -20   2   17.68    1.22
   0 -20  -2   18.70    1.19
   0 -20   2   16.44    1.12
   0 -20  -2   16.48    1.15
   0  20   2   16.32    1.22
   0  20  -2   18.27    1.24
   0  20  -2   17.12    1.48
   0  20   2   14.85    1.35
   0  20  -2   17.87    1.52
   0 -20   3    8.01    0.95
   0 -20  -3    8.04    0.78
   0 -20  -3    8.35    0.81
   0 -20   3    8.23    0.85
   0  20   3    7.57    0.74
   0  20   3    7.93    0.78
   0  20  -3    8.59    0.85
   0  20   3    7.69    0.81
   0  20  -3    9.35    1.06
   0  20  -3    9.33    1.05
   0 -20   4    4.28    0.73
   0 -20  -4    5.56    0.68
   0 -20  -4    5.21    0.61
   0 -20   4    6.24    0.75
   0  20  -4    5.52    0.72
   0  20   4    5.27    0.58
   0  20   4    5.37    0.64
   0  20   4    5.16    0.66
   0  20   4    4.64    0.60
   0  20  -4    6.24    0.87
   0 -20   5    1.03    0.40
   0 -20  -5    0.77    0.23
   0 -20   5    0.62    0.28
   0 -20  -5    1.36    0.40
   0  20  -5    1.08    0.34
   0 -20  -5    0.59    0.28
   0  20  -5    0.72    0.27
   0  20   5    0.72    0.27
   0  20   5    1.19    0.32
   0  20   5    0.50    0.25
   0  20  -5    0.88    0.33
   0 -20   6    8.70    0.97
   0 -20  -6    7.84    0.78
   0 -20  -6    7.95    0.78
   0 -20   6    7.97    0.83
   0  20  -6   10.13    0.99
   0  20   6    8.54    0.84
   0  20   6    8.66    0.77
   0  20  -6    9.30    1.00
   0  20   6    8.93    0.84
   0 -20  -6   10.65    0.94
   0 -20   7    0.32    0.27
   0 -20  -7    0.15    0.21
   0 -20  -7    0.31    0.33
   0 -20   7    1.06    0.44
   0  20   7    0.45    0.23
   0 -20  -7    0.28    0.21
   0  20   7    0.41    0.20
   0  20  -7    0.20    0.26
   0  20   7    0.33    0.18
   0  20   7    0.57    0.24
   0  20  -7    0.20    0.24
   0 -20  -8    0.35    0.25
   0 -20  -8    1.30    0.34
   0 -20   8    1.24    0.46
   0  20   8    0.76    0.19
   0  20   8    1.09    0.31
   0  20  -8    0.36    0.19
   0  20   8    1.17    0.34
   0  20  -8    0.49    0.27
   0 -20  -8    1.29    0.37
   0  20   8    1.01    0.36
   0 -20  -9   13.27    0.99
   0 -20  -9   13.57    1.04
   0 -20   9   13.46    0.97
   0 -20   9   13.64    1.09
   0 -20   9   15.31    1.12
   0 -20  -9   14.22    1.00
   0 -20   9   13.24    0.95
   0 -20   9   13.39    1.00
   0 -20  -9   14.13    0.97
   0 -20  -9   14.55    0.81
   0 -20   9   14.38    1.24
   0  20   9   14.36    0.92
   0  20   9   14.57    0.87
   0  20   9   12.72    1.06
   0 -20  -9   13.30    1.15
   0  20  -9   14.01    1.06
   0  20  -9   14.03    1.19
   0  20   9   12.55    0.95
   0 -20  10   14.44    1.06
   0 -20  10   11.32    0.93
   0 -20  10   13.26    0.93
   0 -20  10   11.08    0.86
   0 -20 -10   12.59    0.97
   0 -20  10   12.79    1.03
   0 -20 -10   12.16    0.73
   0 -20 -10   12.16    0.91
   0  20  10   13.73    0.91
   0  20  10   11.80    0.78
   0 -20 -10   10.50    1.01
   0  20  10   13.60    1.11
   0  20  10   12.67    0.94
   0  20 -10   11.97    0.98
   0 -20  11    5.71    0.68
   0 -20 -11    4.94    0.60
   0 -20  11    4.65    0.55
   0 -20  11    4.63    0.58
   0 -20  11    4.50    0.65
   0 -20  11    5.19    0.58
   0 -20 -11    5.26    0.47
   0 -20 -11    4.68    0.55
   0  20  11    5.27    0.51
   0  20  11    5.27    0.58
   0  20 -11    5.20    0.64
   0 -20 -11    6.13    0.78
   0  20  11    4.51    0.56
   0  20  11    4.96    0.64
   0 -20  12    2.30    0.45
   0 -20  12    1.57    0.34
   0 -20 -12    2.42    0.46
   0 -20  12    2.10    0.46
   0 -20  12    1.77    0.42
   0 -20 -12    1.31    0.32
   0 -20 -12    2.19    0.31
   0  20  12    1.70    0.31
   0  20  12    2.14    0.36
   0 -20 -12    1.56    0.35
   0  20  12    2.16    0.37
   0  20  12    1.50    0.38
   0  20 -12    1.81    0.43
   0  20  12    2.08    0.39
   0 -20  13    0.16    0.20
   0 -20 -13    0.20    0.27
   0 -20  13    0.15    0.24
   0 -20  13    0.26    0.21
   0 -20 -13   -0.01    0.11
   0 -20 -13    0.29    0.26
   0  20  13    0.08    0.18
   0  20  13    0.59    0.21
   0  20  13    0.23    0.13
   0 -20 -13    0.20    0.27
   0  20 -13   -0.42    0.26
   0  20  13   -0.07    0.18
   0 -20  14    2.58    0.42
   0 -20  14    3.18    0.46
   0 -20 -14    2.96    0.48
   0 -20  14    2.68    0.37
   0 -20 -14    3.02    0.45
   0  20  14    2.38    0.37
   0 -20 -14    3.25    0.51
   0  20  14    2.20    0.31
   0  20  14    2.42    0.35
   0  20  14    3.13    0.48
   0 -20  15    0.12    0.20
   0 -20 -15    0.72    0.32
   0 -20  15    0.45    0.22
   0 -20  15    0.68    0.21
   0 -20 -15    0.41    0.24
   0  20  15    0.05    0.16
   0  20  15    0.44    0.19
   0 -20 -15    0.21    0.22
   0 -20 -15    0.29    0.16
   0 -20  16    3.43    0.32
   0 -20 -16    2.84    0.45
   0 -20  16    2.62    0.35
   0 -20  16    2.88    0.37
   0  20  16    2.52    0.34
   0  20  16    2.56    0.33
   0 -20 -16    3.27    0.48
   0 -20 -16    3.54    0.43
   0 -20 -16    2.85    0.31
   0 -20  17   13.19    0.69
   0 -20 -17   16.77    0.88
   0 -20  17   11.24    0.62
   0 -20 -17   16.48    0.92
   0  20  17   13.15    0.70
   0  20  17   11.34    0.66
   0 -20 -17   14.47    0.71
   0 -20 -17   15.17    0.68
   0 -20 -18    0.89    0.19
   0 -20  18    0.72    0.16
   0 -20 -18    0.88    0.17
   0  20  18    1.04    0.22
   0  20 -18    0.66    0.12
   0 -21   0    0.27    0.27
   0 -21   0   -0.40    0.25
   0 -21   0    0.20    0.24
   0  21   0    0.46    0.31
   0  21   0   -0.15    0.31
   0  21   0    0.37    0.34
   0 -21  -1    0.24    0.20
   0 -21   1   -0.36    0.39
   0 -21  -1   -0.37    0.29
   0 -21  -1   -0.14    0.28
   0 -21   1    0.00    0.24
   0 -21   1    0.00    0.27
   0  21   1    0.29    0.33
   0  21  -1    0.48    0.40
   0  21   1    0.10    0.26
   0  21  -1   -0.14    0.43
   0  21  -1    0.33    0.32
   0 -21   2   18.82    1.49
   0 -21  -2   20.97    1.30
   0 -21  -2   21.13    1.34
   0 -21   2   21.12    1.38
   0  21  -2   24.07    1.78
   0  21   2   20.52    1.32
   0  21   2   19.62    1.39
   0  21  -2   23.23    1.74
   0 -21   3    3.87    0.69
   0 -21  -3    5.20    0.66
   0 -21  -3    4.82    0.62
   0 -21   3    4.82    0.68
   0  21  -3    4.88    0.78
   0  21  -3    4.69    0.64
   0  21  -3    5.02    0.79
   0  21   3    4.21    0.60
   0  21   3    4.18    0.63
   0  21   3    3.53    0.56
   0 -21   4    0.46    0.43
   0 -21  -4   -0.29    0.25
   0 -21  -4   -0.31    0.33
   0 -21   4    0.07    0.32
   0  21   4    0.09    0.19
   0  21  -4    0.45    0.30
   0  21  -4   -0.50    0.28
   0  21   4   -0.15    0.24
   0  21   4   -0.19    0.24
   0  21  -4    0.17    0.18
   0 -21   5    5.11    0.77
   0 -21   5    5.41    0.71
   0 -21  -5    6.23    0.72
   0 -21  -5    5.68    0.68
   0  21   5    5.10    0.65
   0  21   5    5.40    0.62
   0  21  -5    5.55    0.73
   0  21  -5    5.89    0.70
   0  21   5    5.55    0.69
   0 -21  -6   10.67    0.92
   0 -21  -6   10.80    0.92
   0 -21   6   10.25    0.93
   0 -21   6   11.45    1.13
   0  21   6   10.25    0.72
   0  21  -6   11.70    1.03
   0  21   6   11.02    0.88
   0  21   6   10.13    0.92
   0  21  -6   10.81    1.05
   0  21   6   11.35    1.00
   0 -21   7    0.10    0.25
   0 -21   7    0.39    0.32
   0 -21   7   -0.16    0.32
   0 -21   7   -0.65    0.38
   0 -21   7    0.41    0.38
   0 -21  -7    0.18    0.21
   0 -21  -7    0.10    0.22
   0 -21  -7    0.43    0.30
   0 -21   7   -0.15    0.28
   0 -21  -7   -0.09    0.25
   0 -21  -7   -0.08    0.20
   0 -21   7   -0.07    0.24
   0 -21  -7   -0.10    0.28
   0  21   7   -0.11    0.19
   0  21  -7   -0.26    0.29
   0 -21  -7    0.47    0.28
   0  21  -7    0.00    0.23
   0  21   7   -0.16    0.29
   0  21   7    0.09    0.22
   0  21   7   -0.01    0.18
   0 -21  -8    5.07    0.64
   0 -21   8    6.34    0.70
   0 -21   8    5.64    0.64
   0 -21   8    6.69    0.76
   0 -21  -8    5.51    0.66
   0 -21   8    5.73    0.62
   0 -21   8    5.72    0.72
   0 -21  -8    6.50    0.68
   0 -21  -8    6.79    0.65
   0 -21  -8    6.34    0.53
   0 -21   8    6.32    0.82
   0  21   8    5.94    0.55
   0 -21  -8    6.93    0.79
   0  21  -8    6.16    0.78
   0  21   8    6.91    0.79
   0  21   8    6.34    0.76
   0  21   8    6.13    0.65
   0 -21   9    9.76    0.88
   0 -21   9    8.18    0.75
   0 -21   9    8.98    0.79
   0 -21   9    8.35    0.79
   0 -21   9    9.19    0.87
   0 -21  -9    9.97    0.84
   0 -21  -9    9.01    0.62
   0 -21  -9    9.66    0.81
   0  21   9    8.26    0.65
   0  21   9    9.70    0.76
   0 -21  -9    8.63    0.91
   0  21   9    8.12    0.86
   0 -21 -10    0.67    0.23
   0 -21  10    1.46    0.43
   0 -21  10    1.52    0.37
   0 -21  10    1.00    0.38
   0 -21  10    0.94    0.35
   0 -21  10    1.15    0.29
   0 -21 -10    1.71    0.36
   0 -21 -10    1.48    0.27
   0  21  10    1.73    0.34
   0  21  10    1.43    0.33
   0  21  10    1.49    0.38
   0 -21  11   -0.25    0.27
   0 -21 -11    0.28    0.30
   0 -21  11    0.47    0.31
   0 -21  11    0.79    0.31
   0 -21  11    0.00    0.21
   0 -21 -11   -0.11    0.12
   0 -21 -11    0.28    0.26
   0  21  11    0.12    0.15
   0  21  11    0.14    0.21
   0  21  11    0.19    0.24
   0  21 -11   -0.12    0.17
   0 -21  12    0.53    0.23
   0 -21  12    0.74    0.34
   0 -21  12    0.41    0.18
   0 -21  12    0.30    0.23
   0 -21 -12    0.19    0.25
   0 -21 -12    0.38    0.15
   0 -21 -12    0.49    0.28
   0  21  12    0.82    0.28
   0  21  12    0.18    0.19
   0  21  12    0.31    0.15
   0  21  12    0.45    0.24
   0  21 -12    0.14    0.22
   0 -21  13    3.01    0.47
   0 -21  13    3.31    0.46
   0 -21  13    2.90    0.38
   0 -21 -13    3.23    0.50
   0 -21 -13    2.52    0.39
   0 -21 -13    3.19    0.46
   0  21  13    3.67    0.46
   0  21  13    3.04    0.40
   0  21  13    3.10    0.36
   0  21  13    2.38    0.46
   0 -21 -14    1.43    0.37
   0 -21  14    0.91    0.27
   0 -21  14    1.37    0.28
   0 -21  14    1.52    0.28
   0 -21 -14    1.30    0.32
   0 -21 -14    1.60    0.25
   0 -21 -14    1.52    0.36
   0  21  14    1.35    0.27
   0  21  14    1.00    0.25
   0  21  14    2.10    0.44
   0 -21  15    2.13    0.34
   0 -21  15    2.62    0.29
   0 -21 -15    2.21    0.41
   0 -21  15    1.77    0.32
   0 -21 -15    2.31    0.39
   0  21  15    2.22    0.32
   0  21  15    1.55    0.29
   0 -21 -15    2.40    0.29
   0 -21 -15    1.95    0.34
   0 -21 -16    0.41    0.25
   0 -21  16    0.48    0.12
   0 -21  16    0.35    0.16
   0 -21  16    0.44    0.18
   0  21  16    0.41    0.16
   0  21  16    0.51    0.20
   0 -21 -16    0.34    0.23
   0 -21 -16    0.71    0.19
   0 -21 -16    0.49    0.21
   0 -21  17    1.87    0.25
   0 -21 -17    2.19    0.27
   0 -21 -17    2.30    0.27
   0  21  17    1.97    0.28
   0  21  17    2.03    0.29
   0 -22   0   36.53    2.14
   0 -22   0   41.03    1.97
   0  22   0   37.85    2.15
   0  22   0   38.22    2.36
   0 -22   1    6.55    0.89
   0 -22  -1    7.10    0.77
   0 -22   1    6.79    0.79
   0 -22  -1    7.94    0.83
   0  22  -1    5.95    0.84
   0  22   1    6.30    0.83
   0  22   1    6.49    0.95
   0  22  -1    6.57    1.00
   0 -22   2    9.96    1.11
   0 -22  -2   12.43    1.01
   0 -22  -2   14.47    1.11
   0 -22   2   12.34    1.05
   0  22   2   12.02    1.10
   0  22  -2    8.69    1.04
   0  22  -2   12.96    1.33
   0  22   2   12.30    1.04
   0 -22   3    1.66    0.52
   0 -22  -3    2.06    0.46
   0 -22   3    2.28    0.42
   0 -22  -3    2.08    0.43
   0  22   3    2.36    0.49
   0  22   3    2.48    0.49
   0  22   3    2.24    0.47
   0  22  -3    2.64    0.60
   0 -22   4    2.72    0.58
   0 -22  -4    3.05    0.52
   0 -22   4    2.46    0.49
   0 -22  -4    2.62    0.50
   0  22   4    2.19    0.46
   0  22   4    2.80    0.52
   0  22  -4    2.64    0.55
   0  22  -4    2.68    0.49
   0 -22   5    0.20    0.26
   0 -22  -5    0.46    0.22
   0 -22   5   -0.23    0.39
   0 -22  -5    1.18    0.33
   0  22   5    0.17    0.27
   0  22   5    0.25    0.19
   0  22  -5    0.53    0.32
   0  22  -5    0.23    0.32
   0 -22   6    6.81    0.71
   0 -22  -6    7.05    0.65
   0 -22   6    7.34    0.79
   0 -22   6    6.77    0.78
   0 -22   6    6.37    0.74
   0 -22   6    7.22    0.78
   0 -22   6    6.88    0.70
   0 -22  -6    7.23    0.61
   0 -22  -6    6.92    0.76
   0 -22  -6    6.50    0.74
   0 -22   6    5.91    0.84
   0 -22  -6    6.74    0.54
   0 -22  -6    6.64    0.58
   0 -22  -6    7.56    0.66
   0  22   6    6.57    0.58
   0  22   6    6.25    0.74
   0  22   6    6.86    0.80
   0  22  -6    7.57    0.87
   0  22  -6    6.94    0.78
   0  22  -6    6.59    0.82
   0 -22   7    0.32    0.29
   0 -22  -7    0.60    0.27
   0 -22  -7    0.16    0.27
   0 -22   7    0.03    0.32
   0 -22   7    0.14    0.24
   0 -22   7    0.64    0.30
   0 -22   7   -0.16    0.36
   0 -22  -7    0.61    0.24
   0 -22  -7    0.29    0.24
   0 -22  -7    0.21    0.17
   0 -22   7    0.09    0.17
   0  22   7    0.54    0.23
   0  22   7    0.11    0.21
   0  22   7   -0.05    0.25
   0  22  -7    0.12    0.21
   0  22  -7    0.85    0.40
   0 -22  -8    0.51    0.27
   0 -22   8    0.62    0.29
   0 -22   8    0.18    0.34
   0 -22   8    0.49    0.28
   0 -22   8    0.52    0.29
   0 -22   8    0.41    0.36
   0 -22  -8    0.47    0.24
   0 -22  -8    0.60    0.20
   0  22   8    0.97    0.25
   0  22  -8    0.64    0.25
   0  22   8    0.56    0.24
   0 -22   9   12.15    0.89
   0 -22  -9   13.95    0.97
   0 -22   9   13.26    0.99
   0 -22   9   11.82    0.93
   0 -22   9   13.43    1.04
   0 -22   9   10.93    0.88
   0 -22  -9   12.55    0.74
   0 -22  -9   13.24    0.91
   0  22   9   12.33    0.79
   0  22   9   13.24    0.88
   0  22  -9   13.40    1.11
   0  22   9   13.85    1.11
   0 -22  10    5.86    0.60
   0 -22 -10    6.15    0.67
   0 -22  10    6.57    0.73
   0 -22  10    4.80    0.61
   0 -22  10    6.33    0.66
   0 -22 -10    5.59    0.49
   0 -22 -10    6.21    0.63
   0  22  10    6.10    0.53
   0  22  10    6.15    0.60
   0  22 -10    6.32    0.75
   0  22  10    6.09    0.76
   0 -22  11    3.07    0.52
   0 -22  11    3.09    0.50
   0 -22  11    3.68    0.46
   0 -22  11    3.35    0.49
   0 -22 -11    3.05    0.49
   0 -22 -11    3.59    0.38
   0 -22 -11    3.70    0.50
   0  22  11    3.14    0.44
   0  22  11    2.64    0.35
   0  22  11    3.22    0.53
   0 -22  12    0.27    0.21
   0 -22  12   -0.02    0.22
   0 -22 -12    0.24    0.24
   0 -22  12   -0.04    0.24
   0 -22  12   -0.08    0.16
   0 -22 -12    0.09    0.22
   0 -22 -12    0.01    0.11
   0  22  12    0.17    0.15
   0  22  12    0.32    0.15
   0  22  12    0.26    0.12
   0  22  12   -0.15    0.21
   0 -22  13    0.62    0.25
   0 -22  13    0.48    0.19
   0 -22 -13    0.58    0.30
   0 -22  13    0.10    0.20
   0 -22  13    0.68    0.24
   0 -22 -13    0.66    0.18
   0 -22 -13    0.72    0.25
   0  22  13    0.93    0.27
   0  22  13    0.69    0.18
   0  22  13    0.39    0.19
   0  22 -13    0.33    0.26
   0  22  13    1.05    0.28
   0 -22  14    1.75    0.33
   0 -22  14    1.54    0.30
   0 -22  14    2.23    0.29
   0 -22 -14    2.49    0.44
   0  22  14    1.75    0.30
   0  22  14    2.03    0.32
   0 -22 -14    2.11    0.37
   0 -22 -14    2.84    0.33
   0 -22 -15    0.21    0.22
   0 -22  15    0.59    0.22
   0 -22  15    0.15    0.18
   0 -22  15    0.38    0.14
   0  22  15    0.20    0.15
   0  22  15    0.73    0.22
   0 -22 -15    0.40    0.20
   0 -22 -15    0.51    0.15
   0 -22 -16    1.35    0.28
   0 -22  16    0.96    0.20
   0  22  16    0.63    0.18
   0  22  16    0.94    0.22
   0  22 -16    0.85    0.14
   0 -22 -16    0.81    0.20
   0 -22 -16    1.02    0.20
   0 -22  17    0.43    0.12
   0 -23   0   -1.34    0.42
   0 -23   0   -1.57    0.44
   0  23   0    0.16    0.25
   0  23   0    0.24    0.24
   0 -23   1    9.72    1.08
   0 -23  -1   11.09    0.98
   0 -23  -1   11.60    1.00
   0 -23   1   11.08    0.98
   0  23   1    9.40    0.94
   0  23  -1   12.02    1.29
   0  23   1    9.25    1.00
   0 -23   2    1.93    0.55
   0 -23  -2    1.73    0.38
   0 -23  -2    2.10    0.30
   0 -23   2    2.70    0.47
   0 -23  -2    2.52    0.38
   0 -23  -2    1.99    0.34
   0 -23  -2    2.15    0.43
   0 -23  -2    2.27    0.42
   0 -23   2    1.98    0.42
   0 -23  -2    2.83    0.54
   0 -23  -2    2.56    0.40
   0 -23   2    1.59    0.49
   0 -23  -2    0.94    0.46
   0 -23   2    2.41    0.51
   0 -23   2    2.14    0.56
   0  23  -2    1.21    0.44
   0  23   2    2.22    0.50
   0  23   2    2.38    0.52
   0  23   2    1.49    0.39
   0  23  -2    2.25    0.58
   0 -23  -3    5.60    0.59
   0 -23  -3    6.90    0.62
   0 -23  -3    7.68    0.64
   0 -23   3    6.14    0.84
   0 -23  -3    6.87    0.54
   0 -23  -3    6.36    0.61
   0 -23  -3    7.22    0.80
   0 -23   3    7.29    0.76
   0 -23   3    7.33    0.79
   0 -23   3    6.62    0.85
   0 -23  -3    7.07    0.80
   0 -23   3    8.34    0.80
   0 -23   3    6.90    0.72
   0 -23  -3    6.56    0.68
   0 -23   3    6.53    0.79
   0  23   3    5.85    0.73
   0  23  -3    4.38    0.78
   0  23   3    5.84    0.73
   0  23  -3    6.83    0.92
   0  23   3    5.56    0.76
   0 -23   4    4.50    0.72
   0 -23  -4    6.35    0.53
   0 -23  -4    5.58    0.63
   0 -23  -4    6.93    0.63
   0 -23  -4    6.25    0.57
   0 -23  -4    6.45    0.68
   0 -23   4    5.35    0.76
   0 -23  -4    7.38    0.79
   0 -23  -4    5.83    0.58
   0 -23   4    6.27    0.76
   0 -23  -4    7.42    0.80
   0 -23  -4    7.26    0.67
   0 -23   4    5.19    0.61
   0 -23   4    5.06    0.63
   0  23   4    6.28    0.75
   0  23  -4    6.35    0.86
   0  23   4    5.40    0.69
   0 -23  -5   16.44    0.95
   0 -23  -5   16.46    0.87
   0 -23  -5   17.99    1.03
   0 -23   5   17.65    1.47
   0 -23   5   15.68    1.05
   0 -23  -5   16.14    1.16
   0 -23  -5   17.41    0.99
   0 -23   5   17.74    1.27
   0 -23  -5   17.53    1.22
   0 -23   5   17.43    1.24
   0 -23  -5   17.13    1.05
   0 -23   5   15.68    1.09
   0 -23   5   15.84    1.12
   0  23  -5   17.81    1.41
   0  23   5   16.47    1.26
   0  23   5   14.87    1.15
   0 -23   6   11.38    0.91
   0 -23  -6   11.84    0.82
   0 -23   6   10.40    0.86
   0 -23   6   12.30    0.97
   0 -23  -6   13.33    0.92
   0 -23   6   12.50    1.04
   0 -23   6   13.12    1.06
   0 -23  -6   12.26    0.74
   0 -23  -6   13.71    0.89
   0 -23  -6   11.34    0.76
   0  23   6   12.88    0.81
   0  23   6   11.37    1.01
   0 -23   7    1.73    0.49
   0 -23   7    0.91    0.40
   0 -23   7    0.82    0.41
   0 -23   7    0.84    0.29
   0 -23   7    0.21    0.32
   0 -23  -7    1.24    0.33
   0 -23  -7    0.69    0.21
   0 -23  -7    1.06    0.31
   0 -23  -7    1.21    0.25
   0  23   7    1.32    0.30
   0  23   7    0.96    0.33
   0 -23  -8   -0.05    0.23
   0 -23   8   -0.32    0.34
   0 -23   8    0.19    0.36
   0 -23   8   -0.21    0.20
   0 -23   8    0.12    0.28
   0 -23  -8    0.13    0.13
   0 -23  -8   -0.22    0.26
   0  23   8   -0.11    0.19
   0  23   8   -0.07    0.19
   0  23  -8    0.13    0.20
   0  23   8   -0.29    0.21
   0 -23   9    6.83    0.64
   0 -23  -9    7.50    0.69
   0 -23   9    8.05    0.79
   0 -23   9    7.70    0.76
   0 -23   9    6.50    0.69
   0 -23  -9    7.70    0.68
   0 -23  -9    7.68    0.58
   0  23   9    6.79    0.57
   0  23   9    7.05    0.66
   0  23   9    7.05    0.81
   0  23  -9    8.03    0.82
   0 -23  10    0.97    0.29
   0 -23  10    0.54    0.30
   0 -23  10    0.33    0.18
   0 -23  10    0.26    0.27
   0 -23 -10    0.52    0.24
   0 -23 -10    0.17    0.14
   0 -23 -10    0.54    0.25
   0  23  10    0.55    0.20
   0  23  10    0.66    0.26
   0  23  10    0.37    0.25
   0 -23  11    2.10    0.35
   0 -23  11    1.90    0.38
   0 -23  11    1.89    0.37
   0 -23  11    1.61    0.34
   0 -23 -11    2.82    0.46
   0 -23 -11    2.19    0.30
   0 -23 -11    1.88    0.36
   0  23  11    1.97    0.30
   0  23  11    2.19    0.36
   0  23  11    2.35    0.36
   0  23  11    2.22    0.43
   0 -23  12    1.46    0.33
   0 -23  12    0.80    0.26
   0 -23  12    1.20    0.27
   0 -23 -12    1.49    0.36
   0 -23  12    1.42    0.31
   0 -23 -12    1.54    0.25
   0 -23 -12    1.17    0.22
   0 -23 -12    1.48    0.32
   0  23  12    1.29    0.23
   0  23  12    1.58    0.28
   0  23  12    1.06    0.23
   0  23  12    1.40    0.38
   0 -23  13    0.41    0.23
   0 -23  13    0.55    0.24
   0 -23 -13    0.60    0.28
   0 -23  13    0.46    0.15
   0  23  13    0.33    0.17
   0  23  13    0.31    0.14
   0  23  13    0.62    0.22
   0 -23 -13    0.52    0.19
   0 -23 -13    0.76    0.28
   0 -23  14    0.02    0.16
   0 -23 -14    0.00    0.20
   0 -23  14    0.17    0.13
   0 -23  14   -0.17    0.22
   0  23  14    0.12    0.17
   0  23  14    0.18    0.16
   0 -23 -14    0.32    0.14
   0 -23 -14    0.24    0.19
   0 -23 -15   -0.25    0.21
   0 -23  15   -0.03    0.16
   0  23  15    0.07    0.15
   0  23  15    0.05    0.14
   0 -23 -15   -0.18    0.16
   0 -23 -15    0.01    0.17
   0 -23  15    0.01    0.08
   0 -23  16    1.45    0.20
   0 -23 -16    1.98    0.24
   0  23  16    1.77    0.24
   0  23  16    1.86    0.26
   0 -24   0   10.55    0.91
   0 -24   0   10.09    1.01
   0 -24   0   11.02    0.76
   0 -24   0   11.39    0.94
   0  24   0    8.48    0.92
   0  24   0    8.26    0.95
   0  24   0    9.34    1.18
   0 -24  -1   24.01    1.07
   0 -24  -1   25.64    1.41
   0 -24   1   19.76    1.59
   0 -24  -1   25.82    1.18
   0 -24   1   25.64    1.41
   0 -24   1   23.51    1.56
   0 -24  -1   24.91    1.59
   0 -24  -1   26.90    1.44
   0 -24  -1   25.91    1.24
   0 -24  -1   25.70    1.22
   0 -24   1   27.06    1.47
   0  24   1   20.16    1.40
   0  24  -1   18.55    1.53
   0  24   1   21.05    1.56
   0  24  -1   22.76    1.77
   0  24   1   21.83    1.49
   0 -24  -2    0.02    0.26
   0 -24  -2   -0.01    0.15
   0 -24  -2    0.58    0.23
   0 -24   2    0.45    0.21
   0 -24  -2    0.26    0.23
   0 -24   2    0.18    0.25
   0 -24  -2    0.37    0.30
   0 -24  -2   -0.33    0.25
   0 -24   2    0.32    0.29
   0  24   2    0.21    0.22
   0  24  -2    1.04    0.41
   0  24   2   -0.01    0.23
   0 -24  -3    3.87    0.47
   0 -24  -3    3.51    0.44
   0 -24  -3    3.21    0.51
   0 -24   3    2.98    0.50
   0 -24  -3    3.99    0.44
   0 -24   3    3.72    0.60
   0 -24  -3    3.47    0.54
   0 -24   3    4.12    0.60
   0 -24   3    3.37    0.62
   0 -24  -3    4.18    0.51
   0  24   3    2.92    0.53
   0  24  -3    3.12    0.61
   0 -24  -4   -0.21    0.17
   0 -24  -4   -0.21    0.27
   0 -24  -4   -0.24    0.22
   0 -24  -4    0.24    0.21
   0 -24   4   -0.39    0.40
   0 -24   4   -0.38    0.37
   0 -24  -4   -0.19    0.24
   0 -24   4    0.06    0.34
   0 -24  -4    0.21    0.20
   0  24   4    0.33    0.31
   0 -24  -5    0.05    0.18
   0 -24  -5   -0.17    0.17
   0 -24  -5    0.34    0.21
   0 -24   5   -0.14    0.38
   0 -24   5   -0.21    0.27
   0 -24  -5    0.53    0.20
   0 -24   5    0.36    0.24
   0 -24   5   -0.28    0.26
   0  24   5    0.38    0.26
   0 -24  -6    0.69    0.28
   0 -24  -6    0.14    0.17
   0 -24  -6    0.10    0.16
   0 -24  -6    0.26    0.21
   0 -24   6    0.05    0.30
   0 -24   6   -0.48    0.37
   0 -24   6   -0.03    0.32
   0 -24   6    0.17    0.27
   0  24   6    0.56    0.28
   0 -24  -7    3.24    0.38
   0 -24  -7    2.81    0.36
   0 -24  -7    2.92    0.42
   0 -24   7    2.98    0.50
   0 -24   7    2.76    0.47
   0 -24   7    3.07    0.55
   0 -24   7    3.00    0.45
   0 -24  -7    2.54    0.40
   0  24   7    2.64    0.51
   0 -24   8    8.76    0.79
   0 -24   8    8.59    0.72
   0 -24   8    9.11    0.80
   0 -24   8    7.34    0.76
   0 -24  -8    8.93    0.73
   0 -24  -8    9.67    0.65
   0 -24  -8    8.72    0.69
   0  24   8    9.16    0.72
   0  24   8    8.70    0.89
   0 -24   9    9.75    0.81
   0 -24   9    9.24    0.72
   0 -24  -9   11.09    0.81
   0 -24   9    9.61    0.83
   0 -24   9    9.32    0.80
   0 -24  -9   11.27    0.77
   0 -24  -9    9.86    0.65
   0  24   9    9.36    0.66
   0  24   9   10.32    0.76
   0  24   9   10.41    0.94
   0 -24  10    4.44    0.47
   0 -24  10    4.57    0.55
   0 -24  10    5.41    0.60
   0 -24 -10    5.33    0.57
   0 -24  10    5.03    0.56
   0 -24 -10    5.35    0.47
   0 -24 -10    5.57    0.53
   0  24  10    5.24    0.54
   0  24  10    4.90    0.45
   0  24  10    6.37    0.74
   0 -24  11   -0.54    0.26
   0 -24  11    0.01    0.16
   0 -24 -11    0.03    0.22
   0 -24  11   -0.07    0.23
   0 -24  11   -0.17    0.24
   0 -24 -11    0.08    0.12
   0 -24 -11    0.07    0.21
   0  24  11   -0.14    0.19
   0  24  11    0.17    0.15
   0  24  11   -0.32    0.28
   0 -24  12   -0.05    0.22
   0 -24  12    0.42    0.17
   0 -24 -12    0.13    0.21
   0 -24  12    0.36    0.20
   0  24  12    0.26    0.20
   0  24  12    0.28    0.18
   0 -24 -12    0.53    0.22
   0 -24 -13    2.86    0.39
   0 -24  13    1.94    0.27
   0 -24  13    1.70    0.28
   0  24  13    2.13    0.32
   0  24  13    1.88    0.30
   0 -24  13    1.77    0.24
   0 -24 -13    2.53    0.37
   0 -24  14    3.95    0.37
   0 -24 -14    5.64    0.49
   0  24  14    4.27    0.39
   0 -24 -14    5.99    0.47
   0 -24 -14    5.01    0.36
   0 -24  14    4.68    0.32
   0 -24  15    1.24    0.20
   0 -24 -15    1.37    0.23
   0  24  15    0.65    0.21
   0  24  15    1.15    0.21
   0 -25   0   -0.09    0.23
   0 -25   0   -0.25    0.34
   0 -25   0    0.31    0.31
   0  25   0   -0.72    0.30
   0 -25  -1    0.27    0.18
   0 -25   1    0.13    0.23
   0 -25  -1    0.49    0.28
   0 -25  -1    0.19    0.20
   0 -25  -1    1.08    0.37
   0 -25   1    0.86    0.39
   0 -25  -1    0.75    0.30
   0 -25  -1    0.27    0.21
   0 -25   1    0.66    0.31
   0  25   1    0.07    0.20
   0 -25  -2    2.26    0.33
   0 -25   2    3.26    0.52
   0 -25  -2    3.22    0.42
   0 -25  -2    1.80    0.40
   0 -25  -2    2.69    0.47
   0 -25  -2    2.31    0.37
   0 -25   2    1.96    0.47
   0 -25   2    2.08    0.42
   0 -25  -2    2.49    0.38
   0  25   2    2.47    0.46
   0 -25   3   -0.01    0.26
   0 -25  -3    0.07    0.24
   0 -25  -3    0.30    0.18
   0 -25  -3    0.25    0.16
   0 -25  -3    0.31    0.18
   0 -25  -3    0.30    0.25
   0 -25   3   -0.10    0.33
   0 -25   3    0.45    0.32
   0  25   3    0.53    0.29
   0 -25  -4    7.67    0.61
   0 -25  -4    8.11    0.60
   0 -25   4    8.02    0.76
   0 -25  -4    8.29    0.64
   0 -25   4    6.67    0.75
   0 -25   4    8.88    0.80
   0 -25  -4    8.17    0.68
   0 -25   4    7.51    0.56
   0  25   4    7.50    0.83
   0 -25  -5   32.26    1.29
   0 -25   5   31.53    1.51
   0 -25  -5   33.98    1.38
   0 -25  -5   29.60    1.28
   0 -25  -5   33.47    1.42
   0 -25   5   30.64    1.62
   0 -25   5   32.17    1.61
   0 -25   5   32.29    1.53
   0 -25  -6    1.49    0.29
   0 -25  -6    1.17    0.29
   0 -25   6    1.51    0.38
   0 -25   6    1.22    0.25
   0 -25  -6    1.34    0.25
   0 -25   6    1.00    0.24
   0 -25   6    1.26    0.45
   0 -25   6    1.54    0.39
   0  25   6    1.16    0.36
   0 -25   7    6.78    0.73
   0 -25   7    6.12    0.66
   0 -25   7    6.20    0.62
   0 -25  -7    7.40    0.60
   0 -25  -7    7.09    0.56
   0 -25  -7    6.21    0.51
   0  25   7    5.63    0.58
   0  25   7    5.84    0.74
   0 -25   8    7.39    0.64
   0 -25   8    7.58    0.69
   0 -25   8    7.16    0.71
   0 -25  -8    9.05    0.67
   0 -25  -8    8.97    0.62
   0  25   8    7.12    0.65
   0  25   8    7.52    0.84
   0 -25   9    1.92    0.35
   0 -25   9    1.88    0.34
   0 -25  -9    2.18    0.38
   0 -25   9    2.51    0.47
   0 -25  -9    2.24    0.35
   0 -25  -9    1.99    0.32
   0  25   9    1.83    0.37
   0  25   9    2.02    0.47
   0 -25  10    1.09    0.30
   0 -25 -10    1.37    0.30
   0 -25  10    0.95    0.24
   0 -25 -10    1.24    0.23
   0 -25 -10    1.04    0.26
   0  25  10    1.26    0.30
   0  25  10    1.02    0.28
   0  25  10    1.70    0.42
   0 -25 -11    0.01    0.19
   0 -25  11   -0.05    0.20
   0  25  11    0.16    0.15
   0  25  11    0.00    0.18
   0 -25 -11   -0.17    0.20
   0 -25  11   -0.18    0.18
   0 -25 -11   -0.01    0.15
   0 -25  12    0.63    0.22
   0  25  12    0.93    0.23
   0  25  12    0.93    0.24
   0 -25  12    1.21    0.21
   0 -25 -12    1.32    0.27
   0 -25  13    0.44    0.20
   0  25  13    0.31    0.16
   0 -25 -13    0.39    0.16
   0 -25  13    0.45    0.12
   0 -25  14    0.94    0.19
   0 -25 -14    1.25    0.23
   0  25  14    0.72    0.20
   0  25  14    0.64    0.17
   0 -26   0    8.98    0.80
   0 -26   0    9.23    0.83
   0 -26   0    9.52    0.91
   0 -26  -1    2.11    0.31
   0 -26  -1    1.77    0.38
   0 -26   1    1.79    0.39
   0 -26   1    2.02    0.41
   0 -26  -1    1.70    0.32
   0 -26  -1    2.49    0.36
   0 -26   1    1.83    0.44
   0 -26  -1    2.17    0.44
   0  26   1    1.65    0.40
   0 -26   2    0.15    0.20
   0 -26  -2    0.14    0.14
   0 -26  -2    0.21    0.15
   0 -26  -2   -0.11    0.20
   0 -26   2    0.03    0.27
   0 -26  -2    0.19    0.23
   0 -26  -2   -0.11    0.18
   0 -26  -2    0.26    0.19
   0 -26   2   -0.20    0.22
   0  26   2    0.08    0.14
   0 -26   3    1.58    0.35
   0 -26  -3    2.50    0.33
   0 -26  -3    2.20    0.33
   0 -26  -3    2.15    0.32
   0 -26   3    2.74    0.34
   0 -26   3    2.03    0.46
   0 -26   3    2.48    0.44
   0 -26  -3    2.47    0.37
   0  26   3    1.44    0.40
   0 -26  -4    8.46    0.61
   0 -26  -4    8.75    0.63
   0 -26   4    7.92    0.71
   0 -26   4    7.53    0.75
   0 -26  -4    8.35    0.68
   0 -26   4    9.23    0.77
   0  26   4    6.25    0.76
   0 -26  -5    0.28    0.18
   0 -26  -5    0.50    0.22
   0 -26   5    0.40    0.19
   0 -26   5    0.13    0.23
   0 -26   5    0.24    0.24
   0 -26   5    0.38    0.25
   0  26   5    0.24    0.20
   0 -26   6    1.99    0.28
   0 -26  -6    2.56    0.30
   0 -26  -6    2.45    0.34
   0 -26   6    2.27    0.39
   0 -26  -6    2.34    0.35
   0 -26   6    2.94    0.45
   0 -26   6    1.94    0.38
   0 -26   7    1.12    0.33
   0 -26   7    1.32    0.30
   0 -26  -7    1.22    0.26
   0 -26  -7    1.04    0.26
   0  26   7    1.45    0.33
   0  26   7    0.82    0.28
   0 -26   8    0.21    0.24
   0 -26  -8    0.04    0.15
   0 -26   8    0.20    0.18
   0 -26  -8   -0.11    0.17
   0  26   8   -0.28    0.27
   0  26   8   -0.41    0.31
   0 -26   9    1.51    0.31
   0 -26  -9    1.46    0.27
   0 -26   9    1.60    0.30
   0 -26  -9    1.44    0.27
   0  26   9    1.12    0.28
   0  26   9    1.58    0.37
   0 -26  10    2.21    0.34
   0  26  10    1.87    0.31
   0  26  10    1.81    0.32
   0 -26 -10    1.97    0.28
   0 -26  10    2.09    0.28
   0 -26 -10    2.23    0.32
   0 -26  11    0.26    0.18
   0  26  11    0.07    0.16
   0  26  11   -0.08    0.16
   0 -26  11    0.08    0.13
   0 -26 -11   -0.07    0.17
   0 -26  12    1.00    0.21
   0  26  12    0.61    0.20
   0 -26  12    0.74    0.16
   0 -26 -12    0.91    0.21
   0 -26  13    0.61    0.14
   0  26  13    0.34    0.16
   0 -26 -13    0.67    0.17
   0 -26  13    0.58    0.10
   0 -27   0    0.14    0.21
   0 -27   0   -0.13    0.18
   0 -27  -1    0.05    0.15
   0 -27   1    0.21    0.27
   0 -27  -1    0.18    0.23
   0 -27   1    0.21    0.22
   0 -27   1    0.63    0.28
   0 -27  -1    0.36    0.17
   0 -27  -1    0.06    0.20
   0 -27   2    0.13    0.26
   0 -27  -2   -0.19    0.20
   0 -27  -2    0.27    0.16
   0 -27   2    0.08    0.24
   0 -27   2    0.10    0.24
   0 -27  -2    0.23    0.15
   0 -27  -2    0.00    0.19
   0 -27   3    0.99    0.23
   0 -27   3    0.95    0.32
   0 -27   3    1.26    0.35
   0 -27  -3    0.83    0.24
   0 -27  -3    0.59    0.21
   0 -27   3    0.65    0.27
   0 -27   4    1.50    0.36
   0 -27   4    1.70    0.36
   0 -27  -4    0.95    0.25
   0 -27  -4    1.26    0.24
   0 -27   4    1.51    0.34
   0 -27   4    1.38    0.25
   0 -27  -4    1.37    0.26
   0 -27   5    1.80    0.35
   0 -27   5    1.95    0.36
   0 -27  -5    1.50    0.28
   0 -27   5    1.59    0.33
   0 -27   5    1.87    0.28
   0 -27  -5    2.02    0.33
   0 -27  -5    1.57    0.27
   0 -27  -5    1.80    0.27
   0 -27   6   12.58    0.84
   0 -27   6   13.31    0.79
   0 -27   6   13.25    0.82
   0 -27  -6   12.92    0.66
   0 -27  -6   13.71    0.75
   0 -27   6   13.72    0.66
   0 -27  -6   13.41    0.76
   0  27   6   11.02    0.79
   0 -27   7   -0.04    0.19
   0 -27  -7   -0.06    0.17
   0 -27   7    0.06    0.17
   0 -27  -7    0.05    0.15
   0  27   7    0.10    0.17
   0  27   7    0.25    0.25
   0 -27   8    0.08    0.18
   0  27   8   -0.19    0.19
   0 -27   8   -0.02    0.17
   0 -27  -8   -0.16    0.18
   0 -27  -8    0.16    0.15
   0 -27   9    0.35    0.19
   0  27   9    0.50    0.20
   0  27   9    0.33    0.19
   0 -27  -9    0.54    0.19
   0 -27  -9    0.12    0.13
   0 -27   9    0.05    0.13
   0 -27  10    0.03    0.17
   0  27  10   -0.28    0.19
   0  27  10   -0.03    0.14
   0 -27 -10    0.10    0.14
   0 -27  10   -0.04    0.12
   0 -27  11   -0.12    0.14
   0  27  11    0.24    0.14
   0 -27  11   -0.05    0.10
   0 -27 -11   -0.03    0.15
   0 -27  12    0.35    0.14
   0 -27  12    0.51    0.11
   0 -27 -12    0.49    0.15
   0 -28   0    5.99    0.60
   0 -28   0    5.80    0.57
   0 -28   0    6.07    0.49
   0 -28   1    0.48    0.17
   0 -28   1    0.02    0.23
   0 -28   1    0.22    0.18
   0 -28  -1    0.42    0.18
   0 -28  -1    0.10    0.18
   0 -28   1    0.29    0.14
   0 -28   2    1.84    0.35
   0 -28   2    1.08    0.22
   0 -28  -2    1.27    0.26
   0 -28   2    1.47    0.30
   0 -28  -2    1.33    0.24
   0 -28  -2    0.82    0.21
   0 -28   2    1.42    0.25
   0 -28   3    3.52    0.46
   0 -28   3    3.31    0.42
   0 -28   3    3.85    0.33
   0 -28  -3    2.83    0.34
   0 -28  -3    3.80    0.37
   0 -28   3    3.72    0.37
   0 -28  -3    3.66    0.38
   0 -28   3    3.83    0.45
   0 -28  -4    0.09    0.17
   0 -28   4    0.05    0.17
   0 -28   4    0.23    0.18
   0 -28  -4    0.14    0.12
   0 -28  -4   -0.02    0.15
   0 -28   4    0.12    0.13
   0 -28   4   -0.18    0.20
   0 -28  -5    0.20    0.16
   0 -28   5    0.27    0.22
   0 -28   5    0.25    0.16
   0  28   5   -0.04    0.16
   0 -28  -5    0.39    0.15
   0 -28   5    0.30    0.19
   0 -28   5    0.35    0.14
   0 -28  -5    0.30    0.16
   0 -28   6   -0.17    0.20
   0 -28  -6   -0.03    0.14
   0  28   6    0.08    0.15
   0 -28  -6    0.19    0.12
   0 -28   6    0.09    0.15
   0 -28   6    0.27    0.12
   0 -28  -6    0.18    0.16
   0 -28  -6    0.23    0.16
   0 -28   7    0.37    0.17
   0 -28  -7    0.31    0.13
   0  28   7    0.25    0.16
   0 -28  -7    0.58    0.21
   0 -28   7    0.27    0.17
   0 -28  -7    0.40    0.18
   0 -28  -8   -0.12    0.17
   0 -28   8    0.22    0.17
   0  28   8    0.33    0.16
   0  28   8    0.38    0.19
   0 -28  -8    0.33    0.15
   0 -28   8   -0.09    0.15
   0 -28  -8    0.26    0.15
   0 -28  -9    0.54    0.17
   0 -28   9    0.36    0.17
   0  28   9    0.54    0.16
   0 -28  -9    0.56    0.15
   0 -28   9    0.61    0.15
   0 -28 -10    0.88    0.16
   0 -28  10    0.64    0.15
   0  28  10    0.56    0.17
   0 -28 -10    0.80    0.16
   0 -28  10    0.95    0.16
   0 -28  11    0.82    0.17
   0 -28 -11    1.03    0.17
   0 -28  11    0.95    0.13
   0 -29   0    0.26    0.15
   0 -29   0    0.00    0.13
   0 -29   1    3.71    0.34
   0 -29  -1    3.51    0.35
   0 -29   1    3.60    0.35
   0 -29   1    3.18    0.39
   0 -29   2    1.45    0.29
   0 -29   2    1.70    0.22
   0 -29   2    1.67    0.26
   0 -29  -2    1.82    0.25
   0 -29  -2    1.82    0.27
   0 -29   2    1.14    0.26
   0 -29   3    0.72    0.20
   0 -29   3    0.39    0.14
   0 -29  -3    0.17    0.13
   0 -29  -3    0.18    0.15
   0 -29   3    0.36    0.17
   0 -29   3    0.36    0.15
   0 -29  -3    0.27    0.15
   0 -29  -4    1.42    0.23
   0 -29   4    2.21    0.30
   0  29   4    1.67    0.29
   0 -29  -4    1.34    0.22
   0 -29  -4    1.48    0.24
   0 -29   4    1.55    0.22
   0 -29   4    1.09    0.26
   0 -29   5   -0.13    0.17
   0 -29  -5    0.27    0.14
   0 -29   5   -0.14    0.12
   0  29   5   -0.28    0.14
   0 -29  -5    0.30    0.17
   0 -29   5    0.08    0.10
   0 -29   5    0.19    0.17
   0 -29  -5    0.06    0.11
   0 -29  -6    0.05    0.12
   0 -29   6    0.07    0.15
   0 -29  -6    0.04    0.12
   0 -29  -6    0.04    0.12
   0 -29   6   -0.03    0.15
   0 -29   6   -0.04    0.08
   0 -29   7    0.17    0.14
   0 -29  -7    0.15    0.13
   0 -29   7    0.18    0.11
   0 -29  -7    0.12    0.13
   0 -29  -8    0.15    0.10
   0 -29   8    0.17    0.13
   0 -29   8    0.23    0.11
   0 -29  -9    0.00    0.10
   0 -29  -9    0.02    0.09
   0 -29   9    0.14    0.12
   0 -29   9    0.11    0.10
   0 -29  10    0.34    0.10
   0 -30   0    0.45    0.13
   0 -30   0    0.70    0.17
   0 -30  -1    0.84    0.18
   0 -30   1    0.94    0.16
   0 -30   1    0.90    0.18
   0 -30  -1    0.87    0.18
   0 -30  -2    5.96    0.40
   0 -30   2    5.09    0.33
   0 -30   2    4.70    0.40
   0 -30   2    5.75    0.39
   0 -30  -2    4.86    0.37
   0 -30  -3    0.00    0.13
   0 -30   3   -0.04    0.09
   0 -30  -3    0.10    0.10
   0 -30   3    0.13    0.14
   0 -30   3   -0.08    0.13
   0 -30  -3    0.00    0.11
   0 -30  -4    2.02    0.22
   0 -30  -4    2.70    0.28
   0 -30   4    2.21    0.27
   0 -30  -4    2.31    0.25
   0 -30   4    2.02    0.21
   0 -30  -4    1.82    0.23
   0 -30  -5    2.31    0.25
   0 -30  -5    2.14    0.22
   0 -30  -5    1.87    0.21
   0 -30   5    2.01    0.19
   0 -30   5    2.05    0.25
   0 -30  -5    2.35    0.25
   0 -30  -6    0.36    0.13
   0 -30  -6    0.59    0.14
   0 -30   6    0.39    0.14
   0 -30   6    0.38    0.08
   0 -30  -7   -0.06    0.08
   0 -30  -7    0.13    0.10
   0 -30   7    0.02    0.09
   0 -30  -8    0.16    0.08
   0 -30   8    0.09    0.08
   0 -31   0    0.09    0.08
   0 -31   0    0.07    0.10
   0 -31   1    0.07    0.08
   0 -31  -1    0.28    0.11
   0 -31  -1    0.18    0.11
   0 -31   1    0.25    0.10
   0 -31  -2    0.49    0.12
   0 -31   2    0.50    0.10
   0 -31  -2    0.39    0.13
   0 -31   2    0.43    0.12
   0 -31  -3    0.12    0.10
   0 -31  -3    0.16    0.10
   0 -31   3    0.11    0.08
   0 -31  -4    0.52    0.12
   0 -31  -4    0.58    0.12
   0 -31   4    0.54    0.10
   0 -31  -5    0.00    0.08
   0 -31  -6    0.05    0.07
   0 -32   0    0.63    0.10
   0 -32  -1    0.41    0.09
   0 -32   1    0.59    0.10
   0 -32   2    0.20    0.07
  -1   0  23    0.01    0.15
  -1   0  23    0.23    0.16
   1   0 -23   -0.02    0.11
  -1   0  23   -0.04    0.13
  -1   0  22    2.88    0.35
   1   0 -22    2.83    0.33
  -1   0  22    2.63    0.36
   1   0 -22    3.34    0.29
  -1   0  21    0.02    0.19
  -1   0  21   -0.17    0.29
  -1   0  21    0.11    0.20
   1   0 -21    0.18    0.17
   1   0 -21   -0.11    0.18
  -1   0  21    0.10    0.24
   1   0 -21   -0.11    0.18
   1   0 -21   -0.02    0.17
  -1   0  20    6.34    0.68
  -1   0  20    6.23    0.59
   1   0 -20    6.49    0.52
  -1   0  20    6.84    0.66
   1   0 -20    5.37    0.49
   1   0 -20    4.88    0.52
  -1   0  20    4.45    0.52
  -1   0  20    5.77    0.65
   1   0 -20    5.66    0.53
   1   0 -20    5.80    0.54
   1   0 -20    5.88    0.71
  -1   0  19   -0.03    0.26
  -1   0  19    0.14    0.27
   1   0 -19    0.03    0.14
  -1   0  19   -0.02    0.21
   1   0 -19   -0.08    0.16
   1   0 -19    0.04    0.22
  -1   0  19   -0.02    0.27
   1   0 -19    0.50    0.27
   1   0 -19    0.56    0.29
  -1   0  19    0.10    0.23
   1   0 -19    0.11    0.26
  -1   0  18   25.24    1.44
   1   0 -18   30.96    1.24
  -1   0  18   28.16    1.55
  -1   0  18   25.51    1.31
   1   0 -18   27.75    1.35
   1   0 -18   26.30    1.30
  -1   0  18   31.07    1.54
   1   0 -18   27.05    1.33
   1   0 -18   28.01    1.67
   1   0 -17   -0.11    0.18
  -1   0  17   -0.42    0.34
  -1   0  17   -0.14    0.19
  -1   0  17   -0.10    0.27
  -1   0  17    0.06    0.21
   1   0 -17   -0.04    0.28
   1   0 -17    0.06    0.22
   1   0 -17   -0.34    0.24
  -1   0  17   -0.06    0.20
  -1   0  17   -0.40    0.35
   1   0 -17   -0.27    0.37
  -1   0  16    1.48    0.38
   1   0 -16    2.19    0.39
   1   0 -16    1.99    0.47
  -1   0  15   -0.01    0.16
   1   0 -15    0.11    0.21
   1   0 -15    0.01    0.25
  -1   0  14   19.48    1.10
   1   0 -14   17.89    1.00
   1   0 -14   18.05    1.23
  -1   0  13   -0.02    0.14
   1   0 -13    0.35    0.32
  -1   0  12   16.20    0.88
   1   0 -12   14.65    1.00
  -1   0  11    0.02    0.13
   1   0 -11   -0.08    0.21
   1   0 -11    0.04    0.14
  -1   0  10    3.56    0.35
   1   0 -10    3.22    0.35
  -1   0   9    0.07    0.12
   1   0  -9   -0.04    0.12
   1   0  -9    0.03    0.12
  -1   0   8   75.35    1.86
   1   0  -8   71.39    1.83
  -1   0   7    0.06    0.07
  -1   0   7   -0.02    0.13
   1   0  -7   -0.03    0.09
  -1   0   6    0.84    0.14
  -1   0   6    0.94    0.19
   1   0  -6    0.73    0.18
   1   0  -6    0.83    0.17
  -1   0   5   -0.07    0.10
   1   0  -5    0.00    0.05
  -1   0   4   41.56    1.22
   1   0  -4   41.02    0.96
  -1   0   3   -0.01    0.07
  -1   0   3    0.07    0.06
   1   0  -2  942.89   18.09
  -1   0   2 1000.00   18.09
   1   0  -1    0.00    0.04
   1   0  -1    0.02    0.04
  -1   0   1    0.10    0.07
   1   0   0  313.62    5.78
  -1   0   0  302.05    5.77
  -1   0   0  311.13    5.86
   1   0   0  310.33    5.85
   1   0   1    0.03    0.03
   1   0   1    0.03    0.03
  -1   0  -1    0.05    0.04
  -1   0  -2  373.81    6.96
  -1   0  -2  381.06    6.95
   1   0   2  369.34    7.09
  -1   0  -3    0.02    0.05
  -1   0  -3    0.02    0.05
   1   0   3   -0.02    0.07
  -1   0  -4   49.70    1.30
  -1   0  -4   49.53    1.24
  -1   0  -4   53.75    1.46
   1   0   4   53.58    1.45
  -1   0  -5   -0.01    0.05
   1   0   5    0.01    0.09
  -1   0  -5    0.02    0.07
   1   0   5    0.05    0.07
  -1   0  -5    0.10    0.10
  -1   0  -6   19.65    0.73
   1   0   6   20.56    0.86
  -1   0  -6   19.23    0.82
   1   0   6   21.78    0.80
   1   0   6   21.65    0.73
  -1   0  -6   22.11    0.97
  -1   0  -6   21.55    0.62
   1   0   6   23.96    0.78
   1   0   7    0.05    0.09
  -1   0  -7   -0.02    0.05
   1   0   7    0.05    0.07
   1   0   7    0.09    0.11
  -1   0  -7    0.15    0.10
  -1   0  -7    0.02    0.06
   1   0   8   86.75    2.13
   1   0   8   84.24    2.44
  -1   0  -8   85.79    2.41
  -1   0  -8   84.55    1.94
  -1   0  -8   84.97    2.12
   1   0   9   -0.11    0.14
  -1   0  -9    0.21    0.14
   1   0  10   70.39    1.98
  -1   0 -10   67.03    1.86
  -1   0 -10   68.32    1.92
   1   0  11    0.02    0.17
  -1   0 -11    0.05    0.12
   1   0  12   41.62    1.54
  -1   0 -12   35.98    1.59
   1   0  13    0.22    0.19
  -1   0 -13   -0.10    0.17
  -1   0 -13   -0.07    0.21
   1   0  14    2.17    0.38
  -1   0 -14    2.79    0.38
  -1   0 -14    2.30    0.46
   1   0  15    0.20    0.18
  -1   0 -15    0.12    0.21
  -1   0 -15   -0.11    0.28
   1   0  16   18.05    1.28
   1   0  16   15.95    1.12
  -1   0 -16   15.75    1.00
  -1   0 -16   15.81    1.26
   1   0  17    0.16    0.22
  -1   0 -17   -0.20    0.23
   1   0  17   -0.09    0.41
   1   0  17    0.20    0.30
   1   0  17    0.07    0.19
   1   0  17   -0.08    0.21
  -1   0 -17   -0.27    0.29
   1   0  17   -0.27    0.28
  -1   0 -17    0.27    0.22
   1   0  17   -0.27    0.24
   1   0  17    0.04    0.26
  -1   0 -17   -0.10    0.34
  -1   0 -18   17.03    0.86
   1   0  18   16.37    1.18
   1   0  18   16.72    0.96
  -1   0 -18   15.85    1.00
   1   0  18   17.49    1.14
   1   0  18   14.59    0.96
  -1   0 -18   15.34    1.00
  -1   0 -18   14.23    0.97
  -1   0 -18   13.28    1.18
   1   0  19    0.22    0.27
  -1   0 -19    0.25    0.16
   1   0  19    0.25    0.18
  -1   0 -19    0.62    0.29
   1   0  19    0.07    0.27
   1   0  19    0.19    0.24
  -1   0 -19    0.62    0.27
  -1   0 -19   -0.03    0.23
  -1   0 -19    0.00    0.22
  -1   0 -20    2.69    0.32
   1   0  20    3.16    0.47
  -1   0 -20    2.76    0.39
  -1   0 -20    2.87    0.42
   1   0  20    2.33    0.46
   1   0  20    2.53    0.41
  -1   0 -20    2.34    0.38
  -1   0 -20    3.13    0.37
   1   0  20    2.86    0.42
  -1   0 -21    0.03    0.11
   1   0  21   -0.07    0.24
   1   0  21   -0.16    0.22
  -1   0 -21   -0.11    0.18
   1   0  21   -0.14    0.23
  -1   0 -22    2.46    0.30
   1   0  22    2.44    0.33
  -1   0 -23   -0.05    0.11
   1   0  23    0.07    0.12
  -1   1  23    2.03    0.25
   1   1 -23    1.64    0.21
  -1  -1  23    1.91    0.23
  -1  -1  23    1.60    0.26
  -1   1  23    1.79    0.30
  -1   1  23    2.31    0.27
   1  -1 -23    1.52    0.20
  -1  -1  23    2.06    0.26
  -1   1  23    1.78    0.24
  -1   1  22    0.95    0.24
  -1  -1  22    1.08    0.24
  -1   1  22    0.40    0.16
   1  -1 -22    0.39    0.16
   1   1 -22    0.83    0.20
   1   1 -22    0.92    0.18
  -1  -1  22    1.21    0.27
  -1   1  22    0.51    0.19
  -1   1  21    7.52    0.65
  -1  -1  21    8.27    0.67
  -1  -1  21    7.92    0.57
   1  -1 -21    7.62    0.54
  -1   1  21    8.05    0.61
  -1   1  21    7.59    0.64
   1   1 -21    8.64    0.54
   1  -1 -21    8.90    0.55
  -1  -1  21    7.31    0.64
   1  -1 -21    7.37    0.56
   1   1 -21    7.37    0.55
  -1   1  21    6.38    0.62
   1  -1 -21    7.77    0.55
   1  -1 -21    6.87    0.56
   1   1 -21    7.53    0.56
   1   1 -21    7.04    0.56
  -1  -1  20    5.08    0.54
   1   1 -20    4.74    0.44
  -1  -1  20    4.27    0.55
  -1   1  20    4.69    0.61
  -1   1  20    4.58    0.56
   1  -1 -20    4.21    0.43
   1   1 -20    4.08    0.43
   1  -1 -20    4.69    0.45
  -1  -1  20    4.60    0.53
  -1   1  20    4.93    0.57
   1  -1 -20    4.26    0.49
   1   1 -20    3.96    0.48
   1  -1 -20    4.79    0.48
  -1   1  20    3.39    0.45
   1  -1 -20    4.62    0.48
   1   1 -20    4.02    0.45
   1   1 -20    4.33    0.48
  -1  -1  20    3.96    0.58
  -1   1  20    4.36    0.56
   1   1 -20    4.29    0.62
   1  -1 -20    4.28    0.60
  -1  -1  19    2.19    0.45
  -1   1  19    1.94    0.45
   1   1 -19    1.98    0.31
   1  -1 -19    2.10    0.32
  -1   1  19    1.75    0.41
  -1  -1  19    1.54    0.41
   1  -1 -19    1.48    0.29
   1   1 -19    1.44    0.31
  -1   1  19    2.00    0.39
  -1  -1  19    2.33    0.42
  -1  -1  19    1.37    0.35
  -1   1  19    1.94    0.40
   1  -1 -19    1.64    0.36
  -1   1  19    2.33    0.41
   1   1 -19    1.46    0.32
   1  -1 -19    1.62    0.33
   1   1 -19    1.67    0.35
  -1  -1  19    1.63    0.39
   1  -1 -19    1.95    0.35
   1   1 -19    2.01    0.37
   1   1 -19    0.98    0.32
   1  -1 -19    1.31    0.38
   1  -1 -18   -0.29    0.21
  -1  -1  18   -0.02    0.31
  -1  -1  18   -0.07    0.27
   1   1 -18    0.16    0.16
  -1   1  18   -0.30    0.38
   1  -1 -18    0.14    0.20
   1   1 -18   -0.02    0.25
  -1  -1  18   -0.01    0.22
   1   1 -18    0.11    0.22
   1  -1 -18    0.38    0.27
  -1   1  18    0.18    0.27
  -1   1  18    0.19    0.22
   1  -1 -18   -0.06    0.25
  -1   1  18   -0.10    0.32
  -1  -1  18   -0.10    0.32
   1  -1 -18    0.09    0.22
   1   1 -18    0.23    0.22
   1  -1 -18   -0.02    0.29
   1   1 -18    0.41    0.29
  -1  -1  17    1.39    0.40
   1   1 -17    1.79    0.29
   1  -1 -17    1.99    0.29
  -1  -1  17    1.32    0.43
  -1  -1  17    2.01    0.38
  -1   1  17    2.22    0.47
  -1  -1  17    1.68    0.33
  -1   1  17    1.64    0.29
  -1   1  17    1.30    0.39
   1  -1 -17    1.18    0.32
   1  -1 -17    0.89    0.28
   1   1 -17    1.55    0.33
   1   1 -17    1.20    0.27
   1   1 -17    1.74    0.34
  -1  -1  17    1.88    0.44
  -1   1  17    2.08    0.44
  -1   1  17    1.29    0.30
  -1  -1  17    1.00    0.29
   1  -1 -17    1.38    0.35
   1   1 -17    1.07    0.37
   1  -1 -17    1.67    0.42
  -1   1  16    0.26    0.21
  -1  -1  16    0.12    0.14
   1   1 -16    0.27    0.24
   1  -1 -16   -0.05    0.21
   1  -1 -16    0.02    0.31
   1   1 -16   -0.22    0.32
  -1  -1  15    0.26    0.26
  -1   1  15    0.28    0.20
  -1  -1  15    0.24    0.22
   1   1 -15   -0.08    0.22
   1  -1 -15    0.04    0.19
   1  -1 -15   -0.02    0.29
   1   1 -15    0.06    0.28
  -1  -1  14    0.95    0.26
  -1   1  14    1.03    0.27
   1   1 -14    0.91    0.27
   1  -1 -14    0.91    0.28
   1   1 -14    0.79    0.32
   1  -1 -14    0.42    0.24
  -1  -1  13    3.17    0.41
  -1   1  13    3.61    0.45
   1   1 -13    3.25    0.51
   1  -1 -13    3.14    0.54
   1   1 -13    3.61    0.48
  -1   1  12    0.52    0.24
  -1  -1  12    0.19    0.15
   1   1 -12    0.46    0.28
   1  -1 -12    0.34    0.26
   1   1 -12    0.11    0.13
  -1   1  11   12.42    0.71
  -1  -1  11   11.17    0.67
   1   1 -11   11.53    0.73
   1  -1 -11   12.01    0.85
  -1   1  10   10.32    0.60
  -1  -1  10    9.94    0.58
   1  -1 -10    9.67    0.61
   1   1 -10    9.45    0.60
   1  -1 -10   10.55    0.57
   1   1 -10    9.30    0.57
  -1  -1   9   14.28    0.67
  -1   1   9   13.58    0.66
   1   1  -9   14.20    0.70
   1  -1  -9   14.38    0.64
   1  -1  -9   14.69    0.71
   1   1  -9   13.61    0.65
  -1  -1   8    1.81    0.21
  -1  -1   8    1.90    0.25
  -1   1   8    1.72    0.22
   1   1  -8    1.73    0.22
   1   1  -8    1.89    0.22
  -1  -1   7    0.65    0.19
  -1  -1   7    0.24    0.11
  -1   1   7    0.31    0.14
  -1   1   7    0.36    0.13
  -1  -1   7    0.16    0.09
   1   1  -7    0.30    0.12
  -1  -1   6  253.47    5.65
  -1   1   6  256.27    5.63
  -1   1   6  259.28    5.22
  -1  -1   6  256.18    5.37
   1   1  -6  254.83    5.26
   1  -1  -6  284.54    5.71
   1   1  -6  284.47    5.72
   1  -1  -6  277.45    5.73
   1   1  -5   27.47    0.83
  -1   1   5   29.18    1.05
  -1  -1   5   30.80    0.91
  -1  -1   5   28.60    1.05
   1  -1  -5   30.16    1.05
   1  -1  -5   28.13    1.04
  -1  -1   4    7.38    0.35
  -1  -1   4    6.29    0.42
  -1   1   4    7.03    0.43
   1   1  -4    7.07    0.42
   1   1  -4    6.86    0.33
  -1  -1   4    7.46    0.43
   1  -1  -4    7.46    0.42
   1   1  -4    7.30    0.23
   1   1  -3    5.27    0.33
   1  -1  -3    5.58    0.25
  -1  -1   3    5.58    0.25
  -1  -1   3    5.26    0.32
   1  -1  -3    5.67    0.32
  -1   1   3    5.14    0.30
  -1  -1   2   36.98    0.84
  -1   1   2   36.40    0.88
   1   1  -2   34.05    1.00
   1  -1  -2   37.47    0.85
   1   1  -2   35.18    0.84
  -1   1   2   38.81    0.94
  -1  -1   2   36.93    0.99
   1  -1  -2   38.04    0.95
   1  -1  -2   40.56    0.81
   1  -1  -1  134.46    2.98
  -1   1   1  150.15    2.85
  -1  -1   1  132.25    3.05
  -1   1   1  141.62    2.92
   1  -1  -1  159.53    2.87
   1  -1   0  579.88   10.66
  -1   1   0  585.16   10.65
  -1  -1   0  575.42   10.63
  -1  -1   0  586.09   10.71
   1  -1   0  545.96   10.56
   1   1   1  453.66    8.81
  -1   1  -1  487.94    8.86
   1  -1   1  466.61    9.06
   1  -1   1  489.66    8.85
  -1  -1  -1  439.53    8.88
  -1   1  -1  477.20    8.72
  -1   1  -2    4.81    0.25
   1   1   2    4.57    0.25
   1  -1   2    4.90    0.19
  -1  -1  -2    4.63    0.25
   1  -1   2    4.93    0.26
   1  -1   3    0.95    0.14
   1  -1   3    0.95    0.11
  -1  -1  -3    0.88    0.13
  -1   1  -3    1.10    0.14
   1  -1   3    0.83    0.13
   1   1   3    1.13    0.17
   1  -1   3    0.85    0.13
  -1   1  -3    1.05    0.14
  -1  -1  -4    4.34    0.23
   1  -1   4    4.73    0.29
  -1  -1  -4    4.45    0.31
  -1   1  -4    4.16    0.27
   1  -1   4    4.41    0.30
  -1   1  -4    4.55    0.33
   1  -1   4    4.28    0.28
   1   1   4    4.51    0.35
   1  -1   5    0.21    0.09
  -1  -1  -5    0.34    0.11
  -1   1  -5    0.29    0.09
   1  -1   5    0.42    0.13
  -1  -1  -5    0.28    0.07
   1  -1   5    0.16    0.07
   1   1   5    0.24    0.10
  -1   1  -5    0.39    0.15
   1  -1   6  211.82    4.22
  -1  -1  -6  210.47    4.16
  -1  -1  -6  211.01    4.50
   1  -1   6  197.01    4.42
   1   1   6  211.87    4.30
  -1   1  -6  202.57    4.34
  -1   1  -6  191.51    4.37
   1   1   6  217.39    4.26
   1  -1   6  208.78    4.42
  -1  -1  -6  201.59    4.03
  -1   1  -6  208.32    4.63
   1   1   7    0.17    0.08
   1  -1   7    0.20    0.11
   1   1   7   -0.05    0.15
  -1  -1  -7    0.03    0.08
   1  -1   7    0.16    0.11
  -1  -1  -7    0.12    0.11
   1  -1   7    0.57    0.17
   1   1   7    0.29    0.12
  -1   1  -7    0.19    0.12
  -1   1  -7    0.09    0.09
  -1  -1  -7    0.32    0.08
  -1   1  -7    0.72    0.12
  -1   1  -8    0.09    0.11
   1  -1   8    0.19    0.12
   1   1   8    0.15    0.14
   1   1   8    0.27    0.13
  -1  -1  -8    0.15    0.16
   1  -1   8    0.20    0.16
  -1   1  -8    0.02    0.12
  -1   1  -8    0.13    0.08
  -1  -1  -8    0.20    0.14
   1  -1   9   13.99    0.69
   1   1   9   13.90    0.70
  -1   1  -9   13.64    0.59
  -1   1  -9   14.66    0.68
  -1  -1  -9   14.40    0.70
  -1  -1  -9   15.36    0.65
   1  -1  10    2.78    0.32
   1   1  10    2.37    0.31
  -1   1 -10    2.26    0.28
  -1   1 -10    2.08    0.26
  -1  -1 -10    2.50    0.30
   1   1  11    0.00    0.17
   1  -1  11    0.07    0.14
  -1   1 -11    0.03    0.11
  -1  -1 -11    0.05    0.13
   1   1  12    0.29    0.19
   1  -1  12    0.03    0.13
  -1   1 -12    0.08    0.16
  -1  -1 -12    0.22    0.17
  -1  -1 -12    0.21    0.15
   1   1  13    0.33    0.18
   1  -1  13    0.30    0.22
  -1  -1 -13    0.01    0.19
  -1   1 -13    0.18    0.15
  -1   1 -13    0.30    0.23
   1   1  14   25.84    1.32
   1  -1  14   25.29    1.30
  -1  -1 -14   24.08    1.17
  -1   1 -14   23.83    1.13
  -1   1 -14   23.58    1.36
  -1  -1 -14   24.75    1.50
   1  -1  15    3.45    0.56
   1  -1  15    3.94    0.54
   1   1  15    3.65    0.52
  -1   1 -15    4.04    0.49
  -1  -1 -15    3.62    0.47
  -1   1 -15    4.39    0.66
  -1  -1 -15    4.04    0.65
   1  -1  16   16.86    1.43
   1  -1  16   13.52    1.11
   1   1  16   14.06    1.11
   1  -1  16   15.05    1.07
   1   1  16   13.91    1.04
  -1   1 -16   13.74    0.91
  -1  -1 -16   14.18    0.96
  -1   1 -16   14.29    1.19
  -1  -1 -16   14.96    1.26
  -1   1 -17   15.34    0.83
   1   1  17   12.74    1.10
  -1  -1 -17   14.73    0.81
   1  -1  17   12.28    1.10
   1  -1  17   15.70    1.37
   1  -1  17   14.11    1.12
   1   1  17   16.42    1.41
   1   1  17   15.07    0.92
   1  -1  17   15.74    0.93
   1   1  17   16.70    1.17
  -1   1 -17   14.10    0.94
   1   1  17   13.88    0.91
   1  -1  17   12.47    0.89
   1   1  17   15.86    1.06
  -1  -1 -17   14.17    0.83
  -1   1 -17   12.34    0.89
   1   1  17   14.46    1.03
  -1  -1 -17   14.13    0.99
  -1  -1 -17   13.23    0.95
  -1  -1 -17   14.02    0.96
   1  -1  17   15.09    1.06
  -1   1 -17   15.30    1.22
  -1  -1 -17   16.27    1.32
   1   1  18   -0.24    0.38
  -1   1 -18    0.09    0.15
   1  -1  18   -0.10    0.36
  -1  -1 -18    0.01    0.12
   1   1  18   -0.07    0.16
   1  -1  18   -0.34    0.22
  -1   1 -18   -0.03    0.28
  -1  -1 -18    0.41    0.23
  -1   1 -18   -0.21    0.30
   1   1  18    0.22    0.24
   1  -1  18    0.28    0.26
  -1   1 -18    0.47    0.29
  -1  -1 -18    0.08    0.25
   1  -1  18   -0.06    0.28
  -1  -1 -18   -0.14    0.24
   1   1  18   -0.32    0.31
  -1  -1 -18    0.04    0.33
  -1   1 -18    0.11    0.28
  -1  -1 -19   -0.24    0.16
   1  -1  19   -0.17    0.29
   1   1  19   -0.08    0.32
  -1   1 -19    0.00    0.14
   1  -1  19    0.20    0.20
   1   1  19    0.03    0.17
  -1   1 -19   -0.28    0.27
  -1   1 -19   -0.26    0.21
  -1  -1 -19   -0.15    0.19
   1   1  19    0.13    0.24
   1   1  19   -0.22    0.29
  -1   1 -19   -0.18    0.26
  -1  -1 -19   -0.27    0.26
   1  -1  19   -0.02    0.28
   1  -1  19   -0.16    0.25
  -1  -1 -19   -0.14    0.24
  -1   1 -19    0.27    0.31
  -1  -1 -20    0.58    0.17
   1   1  20    0.73    0.28
   1  -1  20    0.91    0.32
  -1   1 -20    0.77    0.16
   1   1  20    0.61    0.24
  -1   1 -20    0.47    0.20
   1  -1  20    0.52    0.29
  -1   1 -20    0.74    0.26
   1  -1  20    0.44    0.29
  -1  -1 -20    0.85    0.28
  -1   1 -20    0.74    0.20
   1   1  20    0.59    0.30
  -1  -1 -20    0.43    0.20
  -1   1 -20    0.64    0.22
   1  -1  20    0.54    0.26
   1  -1  21    6.12    0.54
  -1   1 -21    6.39    0.45
  -1  -1 -21    6.03    0.45
   1   1  21    6.10    0.55
   1   1  21    5.31    0.56
  -1   1 -21    5.06    0.45
  -1   1 -21    5.11    0.47
  -1  -1 -21    5.10    0.48
  -1   1 -21    5.76    0.50
  -1   1 -21    6.64    0.47
   1  -1  21    5.89    0.56
   1   1  21    6.37    0.56
   1   1  22    0.51    0.20
  -1   1 -22    0.24    0.16
  -1  -1 -22    0.60    0.18
   1  -1  22    0.87    0.23
   1   1  22    0.62    0.20
  -1  -1 -23   -0.15    0.11
   1  -1  23    0.28    0.15
  -1   1 -23    0.28    0.11
   1   1  23    0.09    0.14
  -1   2  23    0.79    0.17
   1   2 -23    0.61    0.14
  -1   2  23    0.71    0.20
   1  -2 -23    0.63    0.15
  -1  -2  23    1.04    0.23
   1   2 -23    0.76    0.13
  -1  -2  23    0.57    0.16
  -1   2  22   -0.10    0.14
  -1   2  22   -0.03    0.19
  -1  -2  22    0.19    0.17
   1   2 -22   -0.09    0.14
   1  -2 -22    0.25    0.19
  -1  -2  22    0.51    0.25
   1   2 -22    0.36    0.16
   1   2 -22   -0.04    0.13
  -1  -2  22    0.08    0.21
  -1   2  22    0.09    0.17
  -1  -2  21    0.44    0.22
  -1   2  21    0.47    0.23
  -1   2  21    0.28    0.25
   1  -2 -21    0.43    0.18
  -1   2  21    0.72    0.28
   1   2 -21    0.29    0.15
  -1  -2  21    0.88    0.30
  -1   2  21    0.83    0.29
   1  -2 -21    0.55    0.22
   1  -2 -21    0.67    0.21
   1   2 -21    0.63    0.20
   1   2 -21    0.17    0.18
   1   2 -21    0.43    0.20
   1  -2 -20    0.59    0.20
  -1   2  20    0.32    0.31
  -1  -2  20    0.31    0.24
  -1  -2  20    0.96    0.31
   1   2 -20    0.61    0.17
  -1   2  20    0.18    0.27
   1   2 -20    0.48    0.20
  -1  -2  20    0.37    0.19
  -1   2  20    0.03    0.24
   1   2 -20    0.36    0.21
  -1   2  20    0.01    0.19
  -1  -2  20    0.38    0.24
   1  -2 -20    0.56    0.20
  -1   2  20    0.37    0.28
   1   2 -20    0.71    0.26
   1   2 -20    0.17    0.20
   1  -2 -20    0.72    0.26
   1  -2 -20    0.32    0.23
   1   2 -20    0.43    0.22
  -1   2  19   12.71    0.96
  -1  -2  19   12.21    0.89
  -1   2  19   12.03    0.99
   1   2 -19   13.01    0.76
   1  -2 -19   13.37    0.77
  -1  -2  19   12.31    0.95
   1   2 -19   12.02    0.78
  -1   2  19   12.62    0.88
   1  -2 -19   11.69    0.76
  -1  -2  19   12.71    0.91
   1   2 -19   11.66    0.82
  -1   2  19   12.60    0.93
   1  -2 -19   12.07    0.83
  -1   2  19    9.64    0.75
   1   2 -19   11.93    0.83
   1   2 -19   11.67    0.82
   1  -2 -19   11.32    0.81
  -1  -2  19   11.99    0.97
   1  -2 -19   11.41    0.81
  -1  -2  19    9.65    0.81
   1   2 -19   11.29    1.02
   1  -2 -19   10.64    0.99
  -1   2  18    1.42    0.43
  -1  -2  18    0.97    0.31
   1  -2 -18    1.42    0.26
   1   2 -18    1.67    0.28
  -1  -2  18    1.27    0.36
   1  -2 -18    1.09    0.26
   1   2 -18    1.39    0.34
   1  -2 -18    1.45    0.31
  -1   2  18    1.66    0.38
  -1   2  18    1.51    0.31
  -1  -2  18    1.19    0.31
   1   2 -18    1.34    0.33
   1  -2 -18    1.60    0.37
  -1  -2  18    1.69    0.45
  -1   2  18    1.10    0.32
   1  -2 -18    1.81    0.38
   1   2 -18    1.63    0.35
   1  -2 -18    1.51    0.47
   1   2 -18    0.93    0.33
   1   2 -17    1.61    0.27
  -1  -2  17    1.54    0.40
  -1  -2  17    1.83    0.46
  -1  -2  17    0.89    0.38
   1  -2 -17    1.53    0.26
  -1  -2  17    1.49    0.30
  -1   2  17    1.51    0.42
  -1  -2  17    1.75    0.42
   1  -2 -17    1.77    0.40
   1  -2 -17    1.79    0.39
  -1   2  17    1.71    0.36
  -1   2  17    1.64    0.39
  -1  -2  17    2.31    0.45
  -1   2  17    1.49    0.34
  -1  -2  17    0.98    0.28
   1   2 -17    1.55    0.35
   1   2 -17    1.88    0.39
   1   2 -17    1.85    0.42
   1   2 -17    2.03    0.49
   1  -2 -17    1.86    0.49
  -1  -2  16   11.34    0.92
  -1   2  16    9.79    0.86
   1  -2 -16    8.11    0.70
   1   2 -16   10.18    0.80
   1  -2 -16    8.51    0.93
   1   2 -16    9.15    0.93
  -1  -2  15    4.88    0.60
  -1  -2  15    4.10    0.50
  -1   2  15    5.39    0.60
   1   2 -15    4.35    0.52
   1  -2 -15    4.22    0.52
   1  -2 -15    3.85    0.64
   1   2 -15    4.10    0.63
  -1  -2  14    3.29    0.48
  -1  -2  14    3.40    0.46
  -1   2  14    3.80    0.47
   1  -2 -14    3.19    0.43
   1   2 -14    2.75    0.38
   1   2 -14    2.65    0.51
   1  -2 -14    2.76    0.49
   1   2 -14    2.38    0.42
  -1   2  13    2.34    0.36
  -1  -2  13    2.28    0.35
  -1  -2  13    2.45    0.39
   1   2 -13    2.03    0.36
   1  -2 -13    1.75    0.39
   1   2 -13    3.29    0.50
   1   2 -13    2.30    0.38
  -1  -2  12    0.01    0.15
  -1   2  12    0.09    0.14
   1   2 -12   -0.03    0.16
   1   2 -12    0.03    0.15
   1  -2 -12   -0.18    0.23
  -1   2  11   11.71    0.70
  -1  -2  11   11.60    0.68
   1   2 -11   10.59    0.70
   1   2 -11   10.83    0.67
   1  -2 -11   11.80    0.66
   1  -2 -11   11.20    0.84
  -1  -2  10   50.26    1.53
  -1   2  10   50.14    1.56
   1   2 -10   49.77    1.60
   1   2 -10   48.66    1.54
   1  -2 -10   50.71    1.51
  -1  -2   9    2.08    0.25
  -1   2   9    2.02    0.24
   1   2  -9    2.14    0.26
   1  -2  -9    2.18    0.26
   1   2  -9    2.77    0.32
  -1  -2   8   71.63    1.83
  -1   2   8   72.77    1.87
  -1  -2   8   71.76    2.05
   1   2  -8   76.50    1.94
   1   2  -8   72.49    1.87
  -1  -2   7   45.93    1.41
   1   2  -7   40.78    1.30
  -1  -2   7   44.73    1.22
  -1   2   7   45.62    1.61
  -1   2   7   45.83    1.26
   1  -2  -7   49.60    1.62
   1   2  -7   46.59    1.26
   1   2  -7   44.50    1.58
   1   2  -6    4.04    0.31
  -1  -2   6    4.71    0.35
  -1   2   6    4.89    0.30
  -1   2   6    4.59    0.43
   1  -2  -6    5.21    0.42
   1   2  -6    5.27    0.44
   1   2  -6    4.53    0.29
   1  -2  -6    4.98    0.44
   1   2  -5    0.47    0.15
  -1  -2   5    0.43    0.11
   1   2  -5    0.58    0.12
   1   2  -5    0.35    0.13
   1  -2  -5    0.45    0.14
   1   2  -5    0.61    0.11
   1   2  -5    0.44    0.08
   1  -2  -5    0.40    0.16
  -1  -2   4    3.02    0.23
   1   2  -4    3.17    0.31
  -1  -2   4    2.93    0.27
   1  -2  -4    3.02    0.26
   1   2  -4    2.92    0.27
   1  -2  -4    2.93    0.27
   1   2  -4    2.84    0.20
   1   2  -4    2.68    0.17
  -1   2   4    2.87    0.13
   1   2  -3   22.08    0.69
   1   2  -3   22.88    0.85
   1  -2  -3   22.71    0.68
  -1  -2   3   23.72    0.69
   1  -2  -3   24.12    0.74
  -1  -2   3   23.98    0.78
   1   2  -3   23.91    0.79
  -1   2   3   23.59    0.58
   1  -2  -3   21.53    0.73
   1  -2  -2   98.48    2.02
  -1  -2   2   94.07    1.83
  -1   2   2   99.55    2.06
   1   2  -2   89.92    2.01
  -1   2   2   99.84    2.00
   1   2  -2   90.98    2.10
  -1  -2   2   97.34    2.13
   1  -2  -2   97.36    2.02
  -1   2   2   92.41    1.94
   1  -2  -1  822.87   14.72
  -1   2   1  793.97   14.73
  -1   2   1  802.30   14.68
  -1  -2   1  713.75   15.21
   1   2  -1  808.00   15.26
   1  -2  -1  757.84   14.70
  -1   2   1  778.38   14.65
  -1   2   1  804.19   14.64
   1  -2  -1  893.12   14.76
  -1   2   1  863.82   14.74
   1   2  -1  747.29   14.97
   1   2   0    0.14    0.06
   1  -2   0    0.31    0.07
  -1   2   0    0.09    0.05
  -1   2   0    0.13    0.12
  -1   2   0    0.12    0.06
  -1  -2   0    0.11    0.07
   1  -2   0    0.16    0.05
  -1   2   0    0.10    0.03
  -1   2   0    0.11    0.06
  -1   2   0    0.11    0.05
   1  -2   0    0.09    0.03
  -1  -2   0    0.05    0.07
   1   2   0    0.07    0.06
   1  -2   0    0.03    0.04
  -1   2  -1    0.11    0.07
  -1   2  -1    0.11    0.06
  -1   2  -1    0.14    0.12
   1  -2   1    0.15    0.07
  -1  -2  -1    0.14    0.07
   1  -2   1    0.21    0.04
   1  -2   1    0.21    0.06
  -1   2  -1    0.13    0.08
  -1   2  -2   32.35    0.71
  -1  -2  -2   32.28    0.87
   1  -2   2   32.34    1.34
   1  -2   2   30.96    0.87
  -1   2  -2   29.60    0.85
   1   2   2   29.24    0.86
   1  -2   2   31.49    0.88
  -1   2  -2   30.99    0.80
  -1  -2  -2   30.59    0.91
  -1  -2  -3    0.15    0.10
   1  -2   3    0.33    0.10
  -1   2  -3    0.34    0.09
   1   2   3    0.33    0.11
   1  -2   3    0.48    0.10
  -1   2  -3    0.24    0.09
   1  -2   4   76.88    1.87
  -1   2  -4   76.17    1.83
  -1  -2  -4   77.76    1.90
  -1   2  -4   75.03    1.86
   1  -2   4   73.22    1.80
   1  -2   5   29.49    0.99
  -1  -2  -5   26.96    0.99
  -1   2  -5   26.85    0.93
   1   2   5   29.14    1.10
  -1   2  -5   28.45    1.02
   1  -2   6   37.60    1.23
   1   2   6   36.78    1.07
  -1   2  -6   34.68    1.17
   1   2   6   38.78    1.08
  -1  -2  -6   35.80    1.25
   1  -2   6   37.44    1.04
  -1   2  -6   37.46    1.32
   1   2   6   38.46    1.39
  -1   2  -7    9.79    0.58
   1   2   7   10.66    0.51
   1  -2   7   10.40    0.50
  -1  -2  -7   10.38    0.65
   1   2   7   11.16    0.54
   1  -2   7   10.68    0.62
  -1   2  -7   10.60    0.46
  -1  -2  -7   11.82    0.57
  -1   2  -8   21.32    0.93
   1  -2   8   21.06    0.79
   1   2   8   21.41    0.83
  -1  -2  -8   19.25    0.81
  -1   2  -8   18.58    0.74
  -1   2  -8   19.06    0.70
   1  -2   9    0.38    0.14
   1   2   9    0.50    0.19
  -1   2  -9    0.26    0.10
  -1  -2  -9    0.37    0.15
  -1   2  -9    0.62    0.15
   1   2  10   18.53    0.88
   1  -2  10   17.36    0.83
  -1   2 -10   19.41    0.80
  -1   2 -10   19.99    0.86
  -1  -2 -10   20.19    0.90
   1  -2  11   58.86    1.85
   1   2  11   60.32    1.91
  -1  -2 -11   59.94    1.85
  -1   2 -11   60.37    1.83
   1   2  12    2.87    0.39
   1  -2  12    3.24    0.39
  -1   2 -12    3.15    0.37
  -1   2 -12    3.20    0.45
  -1  -2 -12    2.93    0.37
  -1  -2 -12    3.26    0.49
   1  -2  13   19.07    1.20
   1  -2  13   20.82    1.10
   1   2  13   22.05    1.16
  -1   2 -13   20.64    0.99
  -1  -2 -13   19.21    1.01
  -1  -2 -13   20.63    1.35
  -1  -2 -13   21.80    1.07
  -1   2 -13   20.46    1.07
  -1   2 -13   20.91    1.20
   1  -2  14    1.34    0.36
   1   2  14    1.85    0.36
   1  -2  14    1.55    0.32
  -1  -2 -14    1.07    0.26
  -1   2 -14    1.06    0.26
  -1  -2 -14    1.00    0.38
  -1   2 -14    0.76    0.34
   1  -2  15   17.13    1.22
   1  -2  15   22.13    1.60
   1   2  15   18.43    1.15
   1  -2  15   16.44    1.08
  -1  -2 -15   17.48    1.07
  -1   2 -15   18.25    1.02
  -1   2 -15   18.67    1.30
  -1  -2 -15   17.93    1.36
   1  -2  16   27.85    1.82
   1  -2  16   23.37    1.49
   1   2  16   27.07    1.48
   1  -2  16   25.56    1.42
  -1  -2 -16   26.92    1.38
  -1   2 -16   25.18    1.26
  -1   2 -16   26.12    1.60
  -1  -2 -16   25.63    1.70
   1  -2  17   10.73    1.01
   1  -2  17   14.33    1.26
  -1   2 -17   13.12    0.75
  -1  -2 -17   12.72    0.76
   1   2  17   13.16    1.11
   1  -2  17   11.72    1.01
   1   2  17   12.72    0.84
   1   2  17   13.70    1.06
   1  -2  17   10.85    0.79
  -1  -2 -17   11.56    0.88
   1  -2  17   10.48    0.83
  -1   2 -17   12.18    0.87
   1   2  17   12.44    0.94
   1   2  17   13.58    0.98
   1  -2  17   13.08    1.02
   1   2  17   13.50    0.88
  -1   2 -17   12.90    0.89
  -1  -2 -17   12.74    0.80
  -1  -2 -17   13.91    0.99
  -1  -2 -17   13.15    1.23
  -1   2 -17   12.10    1.08
   1   2  18   -0.22    0.39
  -1   2 -18   -0.59    0.19
  -1  -2 -18    0.26    0.18
   1  -2  18    0.01    0.28
   1   2  18   -0.12    0.22
   1  -2  18    0.03    0.17
  -1  -2 -18    0.05    0.17
   1   2  18   -0.04    0.23
  -1  -2 -18    0.36    0.24
  -1   2 -18    0.03    0.24
  -1   2 -18    0.06    0.23
  -1   2 -18    0.05    0.20
  -1  -2 -18    0.22    0.28
   1   2  18    0.19    0.26
   1   2  18   -0.19    0.25
   1  -2  18   -0.14    0.35
   1  -2  18   -0.16    0.23
  -1  -2 -18   -0.45    0.39
  -1   2 -18    0.01    0.25
  -1   2 -19    8.97    0.58
   1   2  19    7.00    0.76
   1  -2  19    7.99    0.76
  -1  -2 -19    8.72    0.59
   1  -2  19    8.38    0.67
   1   2  19    8.32    0.64
   1   2  19    8.97    0.79
   1   2  19    7.13    0.64
  -1   2 -19    8.03    0.69
  -1   2 -19    8.35    0.70
  -1   2 -19    7.35    0.66
  -1  -2 -19    7.43    0.68
   1  -2  19    7.20    0.68
   1  -2  19    8.24    0.80
  -1  -2 -19    8.53    0.92
  -1   2 -19    7.68    0.82
   1   2  20    2.10    0.43
   1  -2  20    2.19    0.38
  -1   2 -20    2.80    0.32
  -1  -2 -20    2.50    0.31
   1   2  20    2.61    0.43
  -1   2 -20    2.20    0.36
   1   2  20    1.55    0.34
   1  -2  20    2.29    0.41
  -1   2 -20    2.13    0.34
  -1  -2 -20    2.43    0.37
  -1   2 -20    2.29    0.37
  -1   2 -20    2.42    0.35
   1  -2  20    3.22    0.46
  -1  -2 -21    0.14    0.13
   1   2  21    0.06    0.24
   1  -2  21    0.44    0.22
  -1  -2 -21    0.40    0.21
  -1   2 -21    0.31    0.20
   1   2  21    0.14    0.23
   1   2  21    0.14    0.17
  -1   2 -21    0.17    0.16
  -1   2 -21    0.24    0.18
  -1   2 -21    0.49    0.17
   1   2  21    0.31    0.20
   1  -2  21    0.37    0.23
   1   2  22   -0.02    0.15
  -1   2 -22    0.06    0.12
   1  -2  22   -0.09    0.20
  -1  -2 -22   -0.06    0.16
  -1   2 -22   -0.19    0.16
   1  -2  22   -0.21    0.20
  -1   2 -22   -0.08    0.11
   1   2  22    0.30    0.18
   1  -2  23    1.19    0.22
  -1   3  23    0.70    0.17
  -1  -3  23    0.68    0.18
   1   3 -23    0.73    0.14
   1  -3 -23    0.69    0.16
  -1   3  23    0.69    0.20
   1   3 -23    1.05    0.14
  -1  -3  23    0.84    0.19
  -1   3  22    0.13    0.15
  -1   3  22    0.49    0.24
  -1  -3  22    0.45    0.24
  -1  -3  22    0.55    0.21
   1  -3 -22    0.41    0.20
   1   3 -22    0.35    0.15
   1   3 -22    0.28    0.15
  -1   3  22    0.45    0.17
  -1  -3  22    0.35    0.18
   1   3 -22    0.24    0.14
  -1   3  21    1.12    0.28
  -1   3  21    1.28    0.33
  -1  -3  21    0.94    0.27
   1  -3 -21    1.25    0.26
  -1  -3  21    1.45    0.34
  -1   3  21    1.41    0.32
   1   3 -21    1.16    0.24
   1   3 -21    0.81    0.22
  -1   3  21    0.48    0.21
   1  -3 -21    0.74    0.23
   1   3 -21    1.11    0.26
  -1   3  21    0.86    0.28
   1   3 -21    1.03    0.25
  -1  -3  20    2.89    0.46
  -1   3  20    3.24    0.49
  -1  -3  20    3.55    0.43
  -1   3  20    3.33    0.52
   1  -3 -20    3.83    0.42
   1   3 -20    2.97    0.38
  -1  -3  20    3.72    0.51
  -1   3  20    3.65    0.48
   1   3 -20    3.35    0.43
   1   3 -20    3.50    0.43
  -1   3  20    2.19    0.37
  -1   3  20    2.94    0.45
   1   3 -20    3.39    0.44
   1  -3 -20    3.18    0.44
   1  -3 -20    2.75    0.49
   1   3 -20    2.56    0.47
  -1  -3  19    1.38    0.33
  -1  -3  19    1.25    0.38
  -1   3  19    1.08    0.33
   1  -3 -19    1.32    0.28
   1   3 -19    1.41    0.24
  -1  -3  19    1.41    0.37
  -1   3  19    1.27    0.28
   1  -3 -19    1.05    0.27
   1   3 -19    1.39    0.36
  -1   3  19    1.41    0.34
  -1   3  19    1.61    0.37
   1   3 -19    0.87    0.29
   1  -3 -19    1.32    0.33
  -1   3  19    1.23    0.35
  -1  -3  19    0.78    0.37
   1   3 -19    1.81    0.38
   1   3 -19    1.28    0.38
   1  -3 -19    0.90    0.39
  -1  -3  18    3.22    0.52
  -1  -3  18    2.92    0.47
   1  -3 -18    3.65    0.41
   1   3 -18    3.23    0.38
  -1  -3  18    3.19    0.47
   1   3 -18    3.46    0.49
   1   3 -18    3.00    0.48
   1  -3 -18    3.29    0.48
  -1   3  18    4.27    0.57
   1  -3 -18    3.12    0.47
   1   3 -18    3.48    0.48
  -1   3  18    2.86    0.43
  -1   3  18    3.09    0.49
  -1  -3  18    2.62    0.44
  -1  -3  18    3.43    0.56
   1  -3 -18    2.50    0.51
   1   3 -18    2.47    0.47
  -1  -3  17    4.44    0.60
  -1  -3  17    6.00    0.79
  -1  -3  17    4.75    0.63
   1   3 -17    5.20    0.48
   1  -3 -17    4.98    0.47
  -1  -3  17    4.36    0.50
  -1   3  17    4.59    0.62
  -1   3  17    4.91    0.60
  -1   3  17    5.59    0.58
   1   3 -17    4.88    0.55
  -1  -3  17    6.02    0.69
   1  -3 -17    5.20    0.60
  -1  -3  17    4.51    0.57
   1   3 -17    5.34    0.59
   1  -3 -17    4.17    0.53
  -1   3  17    4.43    0.50
   1   3 -17    5.54    0.63
   1  -3 -17    4.72    0.70
   1   3 -17    5.45    0.74
  -1  -3  16    0.24    0.31
  -1   3  16    0.19    0.20
   1  -3 -16    0.29    0.26
   1   3 -16    0.09    0.25
   1  -3 -16   -0.03    0.32
   1   3 -16    0.45    0.29
  -1  -3  15    7.13    0.74
  -1  -3  15    9.16    0.78
  -1   3  15    8.16    0.74
   1  -3 -15    7.04    0.65
   1   3 -15    7.88    0.68
   1   3 -15    6.56    0.71
   1   3 -15    7.17    0.81
   1  -3 -15    7.24    0.83
  -1  -3  14    1.44    0.36
  -1   3  14    0.97    0.26
  -1  -3  14    1.12    0.26
   1   3 -14    1.75    0.34
   1  -3 -14    1.12    0.32
   1   3 -14    1.33    0.38
   1   3 -14    1.07    0.26
   1   3 -14    1.05    0.29
   1  -3 -14    1.02    0.36
  -1  -3  13    1.73    0.35
  -1  -3  13    1.52    0.28
  -1   3  13    2.17    0.35
   1   3 -13    1.64    0.32
   1   3 -13    1.63    0.33
   1   3 -13    1.37    0.38
   1   3 -13    1.57    0.33
   1  -3 -13    1.77    0.42
  -1  -3  12    3.09    0.39
  -1   3  12    2.70    0.36
  -1  -3  12    3.05    0.41
   1  -3 -12    2.87    0.36
   1   3 -12    2.91    0.42
   1   3 -12    2.09    0.36
   1  -3 -12    2.45    0.43
   1   3 -12    2.08    0.32
  -1  -3  11    2.67    0.32
  -1   3  11    2.92    0.36
  -1  -3  11    2.69    0.35
   1  -3 -11    2.23    0.40
   1  -3 -11    3.14    0.34
   1   3 -11    2.95    0.37
   1   3 -11    2.86    0.36
  -1  -3  10   39.00    1.28
  -1   3  10   41.64    1.36
   1   3 -10   38.99    1.37
   1  -3 -10   38.38    1.30
   1  -3 -10   37.25    1.59
   1   3 -10   36.76    1.31
  -1   3   9    2.03    0.26
  -1  -3   9    2.10    0.24
   1  -3  -9    2.22    0.26
   1   3  -9    2.01    0.25
   1   3  -9    2.09    0.27
  -1   3   8   87.51    2.15
  -1  -3   8   85.53    2.09
  -1  -3   8   88.82    2.40
   1  -3  -8   90.77    2.18
   1   3  -8   86.60    2.20
   1   3  -8   86.46    2.15
  -1   3   7    6.46    0.38
   1   3  -7    5.43    0.41
  -1  -3   7    5.72    0.44
  -1  -3   7    5.75    0.34
   1  -3  -7    6.79    0.54
   1   3  -7    5.84    0.36
   1   3  -7    6.19    0.37
   1   3  -7    5.55    0.38
  -1  -3   6    0.57    0.15
   1  -3  -6    0.44    0.18
   1   3  -6    0.30    0.14
  -1   3   6    0.35    0.10
   1   3  -6    0.27    0.12
   1   3  -6    0.47    0.17
   1  -3  -6    0.25    0.12
   1   3  -6    0.26    0.11
  -1   3   6    0.29    0.05
   1   3  -6    0.25    0.10
   1  -3  -6    0.44    0.16
   1   3  -6    0.35    0.09
   1   3  -5   59.99    1.66
   1   3  -5   63.16    1.86
   1  -3  -5   64.97    1.85
  -1  -3   5   66.49    1.70
   1   3  -5   61.93    1.79
   1  -3  -5   62.87    1.75
   1   3  -5   65.61    1.53
   1  -3  -5   65.64    1.83
   1   3  -5   62.19    1.50
  -1   3   5   67.13    1.39
   1  -3  -4    6.30    0.42
   1   3  -4    6.16    0.47
   1  -3  -4    6.68    0.37
  -1  -3   4    6.27    0.37
   1   3  -4    6.27    0.22
  -1  -3   4    6.38    0.41
   1   3  -4    5.91    0.40
   1  -3  -4    6.19    0.38
   1   3  -4    6.58    0.31
   1  -3  -4    5.84    0.39
  -1   3   4    5.97    0.27
   1  -3  -3    6.60    0.36
   1   3  -3    7.01    0.24
   1   3  -3    6.21    0.36
   1  -3  -3    6.76    0.39
  -1  -3   3    6.59    0.36
  -1  -3   3    6.60    0.38
   1  -3  -3    6.24    0.34
   1   3  -3    6.63    0.39
   1  -3  -3    6.42    0.36
  -1   3   3    6.99    0.30
   1   3  -2   49.21    1.28
   1  -3  -2   47.53    1.25
  -1   3   2   51.47    1.27
   1  -3  -2   48.93    1.23
  -1  -3   2   47.97    1.08
   1  -3  -2   48.65    1.14
  -1  -3   2   51.31    1.29
   1   3  -2   46.80    1.28
  -1   3   2   50.96    1.18
   1  -3  -2   49.43    1.17
  -1   3   1    5.03    0.27
   1  -3  -1    5.13    0.27
   1  -3  -1    4.62    0.27
   1   3  -1    5.47    0.39
   1  -3  -1    4.75    0.24
  -1   3   1    5.10    0.28
   1  -3  -1    4.98    0.23
  -1  -3   1    5.48    0.28
  -1   3   1    4.20    0.37
  -1   3   1    4.89    0.18
   1   3  -1    5.02    0.41
   1  -3  -1    4.93    0.20
  -1   3   1    5.11    0.23
  -1   3   1    5.10    0.28
   1   3  -1    4.39    0.35
  -1  -3   0   42.63    1.19
  -1   3   0   40.03    1.35
  -1  -3   0   46.06    0.96
   1  -3   0   45.85    1.09
  -1   3   0   48.53    1.14
  -1   3   0   44.83    1.19
   1  -3   0   46.97    1.11
   1   3   0   47.02    1.21
  -1   3   0   44.65    1.12
   1  -3   0   43.16    1.14
  -1   3   0   45.52    1.09
  -1   3   0   46.06    1.04
   1  -3   0   45.61    1.04
  -1   3   0   47.71    1.12
  -1   3   0   43.80    1.13
  -1  -3   0   45.17    1.19
   1   3   0   43.03    1.17
  -1  -3   0   45.52    1.16
   1  -3   0   47.49    1.17
  -1   3  -1   50.96    1.29
   1  -3   1   43.03    1.14
   1  -3   1   48.27    1.24
  -1   3  -1   49.33    1.20
  -1   3  -1   49.46    1.20
  -1   3  -1   48.59    1.25
   1   3   1   45.93    1.23
  -1  -3  -1   44.53    1.22
   1  -3   1   51.07    1.25
   1   3   1   49.44    1.24
  -1   3  -1   46.84    1.23
  -1   3  -1   47.60    0.97
  -1   3  -2    9.26    0.42
   1  -3   2    7.90    0.40
   1  -3   2    9.30    0.46
   1   3   2    8.58    0.43
  -1  -3  -2    8.83    0.45
  -1   3  -2    8.72    0.44
   1  -3   2    9.23    0.43
  -1   3  -2    8.16    0.32
   1   3   3    1.19    0.17
   1  -3   3    1.37    0.21
   1  -3   3    1.30    0.18
   1  -3   3    1.76    0.47
  -1   3  -3    1.31    0.13
  -1  -3  -3    1.25    0.18
  -1   3  -3    1.18    0.17
   1   3   3    1.42    0.08
  -1   3  -3    1.21    0.15
  -1   3  -3    1.42    0.36
  -1   3  -4   41.14    1.23
   1  -3   4   41.87    1.26
  -1  -3  -4   43.94    1.30
   1  -3   4   45.49    1.39
  -1   3  -4   41.10    1.20
  -1  -3  -5   13.20    0.67
  -1   3  -5   13.53    0.64
   1  -3   5   13.86    0.67
   1   3   5   14.16    0.54
   1  -3   5   14.33    0.74
  -1   3  -5   12.45    0.64
  -1   3  -5   14.49    0.56
   1   3   5   14.43    0.74
   1   3   6   14.56    0.60
   1  -3   6   15.72    0.83
  -1  -3  -6   14.25    0.75
  -1   3  -6   14.76    0.72
   1  -3   6   15.82    0.76
  -1   3  -6   15.65    0.82
  -1   3  -6   14.51    0.76
   1   3   6   15.87    0.84
  -1   3  -6   15.38    0.63
  -1  -3  -7   53.50    1.77
   1  -3   7   52.22    1.42
   1   3   7   56.14    1.51
  -1   3  -7   52.88    1.67
  -1   3  -7   56.56    1.41
  -1  -3  -7   57.13    1.56
  -1   3  -7   55.23    1.83
   1   3   8  170.15    3.68
  -1   3  -8  162.93    3.51
  -1  -3  -8  170.83    3.72
   1   3   9  102.52    2.52
   1  -3   9   98.63    2.42
  -1   3  -9   94.37    2.33
  -1  -3  -9   96.09    2.50
   1  -3  10    3.96    0.37
   1   3  10    3.77    0.40
  -1  -3 -10    3.99    0.40
  -1   3 -10    3.42    0.40
  -1   3 -10    4.20    0.36
  -1   3 -10    3.79    0.34
   1  -3  11    1.76    0.28
   1   3  11    2.14    0.33
  -1  -3 -11    1.67    0.30
  -1   3 -11    1.49    0.26
  -1   3 -11    2.09    0.34
   1   3  11    1.68    0.28
  -1   3 -11    1.60    0.25
   1  -3  12   11.13    0.74
   1   3  12   10.62    0.75
   1  -3  12   11.02    0.85
  -1  -3 -12   11.50    0.96
  -1  -3 -12   11.46    0.74
  -1   3 -12   10.82    0.79
  -1   3 -12   10.93    0.72
   1   3  12   10.61    0.79
   1  -3  13    2.36    0.44
   1   3  13    3.49    0.46
   1  -3  13    3.64    0.46
  -1   3 -13    3.50    0.43
  -1  -3 -13    3.51    0.44
  -1   3 -13    3.27    0.43
  -1  -3 -13    2.95    0.55
  -1   3 -13    2.98    0.47
   1  -3  14   18.96    1.44
   1  -3  14   16.85    1.17
   1   3  14   16.58    1.05
   1  -3  14   15.66    1.00
  -1  -3 -14   14.45    0.97
  -1   3 -14   15.82    0.91
  -1  -3 -14   15.21    1.25
  -1   3 -14   15.57    1.08
  -1  -3 -14   16.80    0.97
   1  -3  15   27.84    1.80
   1  -3  15   24.42    1.49
   1   3  15   27.87    1.45
  -1  -3 -15   27.93    1.41
  -1   3 -15   25.16    1.24
  -1   3 -15   26.31    1.57
  -1  -3 -15   26.68    1.73
   1  -3  16    0.14    0.38
   1  -3  16   -0.14    0.23
   1   3  16   -0.15    0.23
  -1   3 -16    0.04    0.21
  -1  -3 -16    0.21    0.36
  -1   3 -16    0.12    0.29
  -1  -3 -16    0.09    0.40
   1  -3  17    2.34    0.47
  -1  -3 -17    2.13    0.32
   1  -3  17    2.79    0.51
   1   3  17    2.09    0.35
   1  -3  17    1.83    0.35
   1  -3  17    2.11    0.40
  -1  -3 -17    1.88    0.35
  -1  -3 -17    2.23    0.43
   1   3  17    2.02    0.36
   1  -3  17    2.20    0.48
   1   3  17    2.48    0.40
  -1   3 -17    1.85    0.40
  -1   3 -17    2.10    0.38
   1   3  17    1.78    0.40
  -1  -3 -17    1.90    0.55
  -1   3 -17    1.71    0.43
  -1  -3 -18   24.86    1.07
   1  -3  18   22.26    1.32
   1   3  18   22.90    1.12
   1  -3  18   23.81    1.16
  -1  -3 -18   20.85    1.18
  -1   3 -18   22.68    1.18
   1   3  18   24.68    1.31
   1  -3  18   17.39    1.10
   1   3  18   21.01    1.24
   1  -3  18   22.09    1.33
  -1  -3 -18   22.11    1.04
  -1   3 -18   21.95    1.18
   1   3  18   21.45    1.13
  -1   3 -18   22.95    1.49
  -1  -3 -18   23.33    1.65
  -1  -3 -19    2.10    0.30
   1  -3  19    2.38    0.45
   1   3  19    1.71    0.45
   1   3  19    1.98    0.32
   1  -3  19    1.57    0.30
  -1  -3 -19    1.87    0.39
  -1   3 -19    2.26    0.41
   1   3  19    1.69    0.39
  -1   3 -19    1.63    0.36
   1  -3  19    1.57    0.36
   1  -3  19    1.28    0.39
   1   3  19    1.33    0.31
  -1   3 -19    1.58    0.37
  -1   3 -19    1.64    0.40
  -1  -3 -19    1.76    0.46
   1  -3  20    0.96    0.29
  -1  -3 -20    1.32    0.23
   1   3  20    1.45    0.38
   1   3  20    1.21    0.28
  -1   3 -20    1.10    0.28
   1  -3  20    1.20    0.34
   1   3  20    1.69    0.36
  -1  -3 -20    1.32    0.34
  -1   3 -20    1.46    0.31
  -1   3 -20    0.92    0.26
  -1   3 -20    0.96    0.23
   1  -3  20    1.57    0.32
   1   3  21    0.18    0.22
  -1  -3 -21    0.22    0.16
  -1   3 -21    0.05    0.17
   1   3  21    0.12    0.21
  -1  -3 -21    0.07    0.22
  -1   3 -21    0.26    0.15
  -1   3 -21   -0.32    0.21
   1   3  21    0.28    0.19
  -1   3 -21    0.11    0.14
   1   3  21    0.01    0.19
   1  -3  21    0.28    0.20
   1   3  22    9.17    0.58
  -1  -3 -22    8.88    0.54
  -1   3 -22    8.01    0.49
   1   3  22    7.46    0.56
  -1   3 -22    8.45    0.48
   1  -3  22    8.97    0.67
   1  -3  22    8.41    0.58
   1   3  22    7.71    0.52
  -1   3 -22    8.48    0.45
  -1   4  23    0.03    0.14
  -1  -4  23    0.14    0.14
  -1   4  23    0.29    0.15
   1   4 -23    0.15    0.08
   1  -4 -23    0.16    0.11
  -1  -4  23   -0.07    0.14
   1   4 -23    0.22    0.10
  -1   4  22    3.91    0.43
  -1   4  22    3.33    0.35
   1   4 -22    3.91    0.35
  -1   4  22    2.76    0.36
  -1  -4  22    3.80    0.37
  -1  -4  22    4.57    0.50
   1  -4 -22    3.42    0.34
   1   4 -22    3.22    0.32
  -1  -4  22    3.62    0.41
   1   4 -22    3.79    0.32
  -1  -4  21    1.11    0.26
  -1   4  21    1.49    0.30
   1  -4 -21    1.29    0.25
  -1   4  21    0.95    0.31
   1   4 -21    1.87    0.29
  -1  -4  21    0.84    0.29
   1  -4 -21    1.24    0.29
   1   4 -21    1.10    0.26
   1   4 -21    1.38    0.26
  -1   4  21    1.26    0.30
  -1  -4  21    1.22    0.36
  -1   4  21    0.68    0.22
   1   4 -21    1.10    0.27
  -1   4  20    5.47    0.63
  -1   4  20    5.54    0.66
  -1  -4  20    6.19    0.60
   1  -4 -20    6.38    0.52
  -1   4  20    6.84    0.62
   1   4 -20    5.95    0.52
  -1  -4  20    5.97    0.61
   1  -4 -20    5.46    0.54
  -1   4  20    4.87    0.52
   1   4 -20    5.78    0.55
   1   4 -20    5.28    0.52
   1   4 -20    5.41    0.54
  -1   4  20    6.07    0.61
   1   4 -20    5.19    0.65
   1  -4 -20    5.80    0.68
  -1  -4  19    0.29    0.23
  -1  -4  19   -0.13    0.23
   1  -4 -19    0.04    0.14
  -1   4  19    0.19    0.26
  -1   4  19   -0.13    0.27
  -1  -4  19    0.46    0.26
   1   4 -19    0.42    0.27
  -1   4  19    0.18    0.23
   1  -4 -19    0.03    0.21
   1   4 -19    0.20    0.20
   1   4 -19    0.11    0.21
  -1   4  19    0.06    0.20
  -1  -4  19    0.17    0.27
  -1   4  19   -0.25    0.29
   1   4 -19    0.47    0.33
   1  -4 -19    0.02    0.27
  -1  -4  18    5.91    0.65
   1  -4 -18    6.94    0.56
  -1  -4  18    6.03    0.66
  -1  -4  18    6.70    0.69
   1   4 -18    5.74    0.60
   1  -4 -18    4.89    0.54
   1   4 -18    5.42    0.60
   1  -4 -18    5.39    0.60
  -1  -4  18    3.99    0.56
  -1   4  18    4.84    0.53
  -1  -4  18    6.58    0.75
   1   4 -18    5.88    0.62
  -1   4  18    5.52    0.60
  -1   4  18    5.84    0.65
   1  -4 -18    5.56    0.79
   1   4 -18    4.84    0.69
   1  -4 -17    0.52    0.17
  -1  -4  17   -0.35    0.33
  -1  -4  17    0.59    0.32
  -1  -4  17    0.41    0.26
  -1   4  17    0.40    0.25
  -1  -4  17    0.69    0.27
   1   4 -17    0.38    0.24
  -1  -4  17    0.28    0.30
  -1  -4  17    0.43    0.27
  -1   4  17    0.55    0.28
   1   4 -17    0.56    0.20
   1  -4 -17    0.38    0.25
  -1   4  17    0.86    0.27
   1  -4 -17    0.52    0.26
   1   4 -17    0.32    0.32
   1  -4 -17    0.39    0.36
  -1  -4  16   11.41    1.08
  -1   4  16   11.15    0.91
   1   4 -16   10.93    0.85
   1  -4 -16   10.15    0.86
   1  -4 -16   10.90    1.09
   1   4 -16    9.44    0.94
  -1  -4  15   18.37    1.34
  -1   4  15   18.68    1.14
   1   4 -15   19.20    1.08
   1  -4 -15   18.39    1.11
   1   4 -15   19.29    1.21
   1  -4 -15   16.92    1.31
   1   4 -15   18.02    1.19
   1   4 -15   18.51    1.28
  -1  -4  14    1.77    0.37
  -1   4  14    1.99    0.37
  -1  -4  14    2.15    0.35
   1  -4 -14    1.69    0.35
   1   4 -14    2.03    0.38
   1   4 -14    1.58    0.34
   1   4 -14    1.37    0.32
   1  -4 -14    1.81    0.48
   1   4 -14    2.01    0.44
  -1  -4  13    1.36    0.29
  -1  -4  13    0.86    0.21
  -1   4  13    1.13    0.28
   1   4 -13    1.06    0.25
   1  -4 -13    1.68    0.29
   1   4 -13    1.65    0.35
   1   4 -13    1.01    0.27
   1   4 -13    1.04    0.33
   1   4 -13    1.01    0.26
   1  -4 -13    1.17    0.38
  -1  -4  12   21.58    1.01
  -1   4  12   20.63    1.02
  -1  -4  12   20.58    1.11
   1   4 -12   19.25    1.06
   1   4 -12   19.95    1.04
   1  -4 -12   22.33    1.02
   1  -4 -12   19.73    1.27
  -1   4  12   19.24    1.06
  -1   4  12   18.78    1.06
   1   4 -12   21.08    1.13
  -1  -4  11   39.66    1.38
  -1   4  11   41.94    1.45
  -1  -4  11   36.90    1.50
   1  -4 -11   40.70    1.42
   1   4 -11   38.75    1.48
   1   4 -11   38.59    1.44
   1  -4 -11   39.89    1.78
  -1   4  10   40.38    1.36
  -1  -4  10   38.55    1.29
  -1  -4  10   38.32    1.46
   1  -4 -10   41.75    1.72
   1  -4 -10   42.36    1.39
   1   4 -10   40.98    1.43
   1   4 -10   38.66    1.36
  -1  -4   9  113.78    2.75
  -1   4   9  120.13    2.85
  -1  -4   9  118.12    3.00
   1   4  -9  123.44    2.93
   1  -4  -9  126.62    2.91
   1   4  -9  118.75    2.87
  -1   4   8   14.57    0.65
   1   4  -8   15.60    0.81
  -1  -4   8   13.63    0.79
  -1  -4   8   14.42    0.61
   1  -4  -8   15.91    0.81
  -1  -4   8   16.24    0.76
   1   4  -8   14.26    0.66
   1   4  -8   15.06    0.71
   1   4  -8   14.82    0.67
   1  -4  -8   16.04    0.71
   1  -4  -7    0.51    0.14
   1   4  -7    0.37    0.18
  -1  -4   7    0.38    0.11
   1   4  -7    0.27    0.11
  -1   4   7    0.32    0.11
  -1  -4   7    0.34    0.14
   1  -4  -7    0.25    0.16
  -1  -4   7    0.53    0.15
   1   4  -7    0.36    0.12
   1  -4  -7    0.51    0.14
   1   4  -7    0.58    0.13
   1   4  -7    0.51    0.14
   1   4  -6   53.17    1.18
   1  -4  -6   50.97    1.53
  -1  -4   6   50.85    1.56
   1   4  -6   51.71    1.73
   1  -4  -6   50.23    1.70
  -1   4   6   51.13    1.33
   1   4  -6   50.50    1.55
   1   4  -6   54.09    1.69
   1  -4  -6   54.18    1.63
   1   4  -6   47.97    1.36
   1   4  -6   51.21    1.36
   1   4  -6   51.28    1.35
   1  -4  -6   49.02    1.65
  -1   4   6   53.88    1.23
   1  -4  -5    2.27    0.25
   1  -4  -5    2.35    0.30
  -1  -4   5    2.35    0.26
   1   4  -5    2.29    0.32
   1   4  -5    2.26    0.15
  -1  -4   5    2.86    0.51
   1   4  -5    2.27    0.26
   1  -4  -5    2.48    0.26
   1   4  -5    2.14    0.27
   1   4  -5    2.15    0.22
   1   4  -5    2.54    0.21
  -1   4   5    2.80    0.20
   1  -4  -5    2.56    0.30
   1  -4  -4   15.75    0.66
   1   4  -4   15.70    0.46
  -1  -4   4   15.66    0.67
   1  -4  -4   13.97    0.69
  -1  -4   4   16.88    1.16
   1   4  -4   15.46    0.70
   1  -4  -4   15.04    0.63
   1   4  -4   14.15    0.67
  -1  -4   4   15.24    0.68
   1  -4  -4   16.29    0.68
   1   4  -4   16.08    0.54
   1   4  -3   40.26    1.23
   1  -4  -3   41.53    1.18
   1  -4  -3   39.37    0.96
   1  -4  -3   41.40    1.23
   1   4  -3   42.29    0.98
   1  -4  -3   42.56    1.09
  -1  -4   3   41.68    1.19
   1   4  -3   39.85    1.19
   1  -4  -3   41.16    1.14
   1   4  -2  116.03    2.66
   1  -4  -2  111.77    2.35
  -1  -4   2  106.96    2.38
   1   4  -2  113.72    2.48
   1   4  -2  118.27    3.20
   1  -4  -2  118.22    2.56
  -1   4   2  113.58    2.30
   1  -4  -2  116.96    2.55
   1  -4  -2  116.20    2.34
  -1  -4   2  118.59    2.55
  -1   4   2  108.07    2.34
   1  -4  -2  116.99    2.41
  -1   4   2  119.28    2.50
  -1   4   1    0.75    0.14
   1  -4  -1    0.92    0.13
   1   4  -1    0.99    0.13
  -1  -4   1    0.72    0.14
  -1   4   1    0.89    0.12
  -1  -4   1    0.65    0.13
   1   4  -1    1.17    0.22
  -1   4   1    0.80    0.11
   1  -4  -1    1.00    0.16
  -1   4   1    1.04    0.14
   1  -4  -1    1.01    0.13
  -1  -4   1    1.03    0.18
   1   4  -1    1.17    0.22
  -1   4   1    0.85    0.11
  -1   4   1    1.13    0.16
   1   4  -1    1.01    0.20
  -1   4   0  156.11    3.33
  -1   4   0  165.07    3.26
  -1   4   0  150.91    3.65
  -1   4   0  163.28    3.30
  -1   4   0  162.97    3.35
  -1  -4   0  147.77    3.40
   1   4   0  168.61    3.46
   1  -4   0  156.21    3.24
  -1   4   0  158.66    3.23
  -1  -4   0  160.36    3.10
  -1   4   0  156.51    3.19
  -1   4   0  163.80    3.40
   1  -4   0  154.22    3.33
  -1  -4   0  149.75    3.34
   1   4   0  147.15    3.32
  -1  -4   0  154.77    3.31
   1   4   1   89.75    2.11
  -1   4  -1   84.67    2.08
   1  -4   1   82.12    1.99
  -1   4  -1   91.24    2.02
   1  -4   1   88.92    2.01
  -1   4  -1   89.24    2.10
   1  -4   1   89.55    2.08
  -1   4  -1   89.69    2.01
  -1   4  -1   82.27    2.05
  -1   4  -1   91.20    2.00
  -1  -4  -1   84.48    2.04
  -1   4  -1   86.52    2.07
   1   4   1   87.56    2.05
  -1   4  -2    7.81    0.42
   1  -4   2    7.38    0.44
   1   4   2    7.23    0.43
  -1   4  -2    8.34    0.72
  -1   4  -2    7.49    0.45
  -1   4  -2    7.79    0.42
  -1  -4  -2    8.20    0.45
  -1   4  -2    7.64    0.44
  -1   4  -2    7.62    0.29
  -1  -4  -3   13.45    0.62
   1   4   3   10.90    0.57
   1  -4   3   11.61    0.56
  -1   4  -3   10.75    0.46
  -1   4  -3   11.71    0.56
   1  -4   3   13.78    0.85
   1  -4   3   12.14    0.62
  -1   4  -3   12.40    0.47
   1   4   3   11.71    0.34
  -1  -4  -3   11.33    0.59
  -1   4  -3   14.56    0.80
   1   4   3   11.90    0.59
  -1   4  -3   11.75    0.57
   1   4   4  218.07    4.66
  -1   4  -4  199.82    4.35
   1  -4   4  214.98    4.61
  -1  -4  -4  224.32    4.69
   1  -4   4  242.24    5.91
   1  -4   4  221.03    4.75
  -1   4  -4  222.43    4.60
   1   4   4  224.98    4.73
  -1   4  -4  208.56    4.44
  -1   4  -4  230.20    4.82
  -1   4  -4  209.52    4.58
   1  -4   5  106.08    3.55
  -1  -4  -5   96.82    2.49
   1  -4   5  101.56    2.60
   1   4   5   96.09    2.17
  -1   4  -5   92.28    2.41
   1  -4   5   95.57    2.45
   1  -4   5   97.70    2.74
  -1   4  -5   99.01    2.47
   1  -4   5   94.49    2.35
  -1   4  -5   94.31    2.17
  -1   4  -5   95.08    2.36
   1   4   5   96.95    2.55
   1  -4   6    6.75    0.55
  -1   4  -6    6.22    0.47
   1   4   6    6.36    0.38
  -1  -4  -6    5.42    0.47
   1  -4   6    5.63    0.78
   1  -4   6    6.03    0.44
  -1   4  -6    5.52    0.48
  -1   4  -6    5.95    0.38
  -1   4  -6    5.58    0.45
  -1  -4  -6    6.07    0.40
   1   4   7   41.39    1.20
   1  -4   7   36.63    2.03
   1  -4   7   38.36    1.11
   1  -4   7   37.19    1.12
   1  -4   7   35.48    1.29
  -1   4  -7   37.62    1.43
  -1  -4  -7   39.81    1.24
  -1   4  -7   37.04    1.09
   1  -4   8    4.69    0.34
   1   4   8    5.86    0.42
   1  -4   8    4.95    0.36
   1  -4   8    4.64    0.45
  -1  -4  -8    5.08    0.43
  -1   4  -8    5.10    0.35
   1  -4   9  161.47    3.76
   1   4   9  178.49    3.92
   1  -4   9  175.90    3.77
   1  -4   9  170.03    4.14
  -1   4  -9  164.61    3.73
  -1  -4  -9  179.62    3.97
   1   4  10    0.08    0.13
   1  -4  10    0.10    0.13
   1  -4  10    0.19    0.17
  -1   4 -10    0.44    0.17
  -1  -4 -10    0.02    0.15
  -1   4 -10    0.43    0.15
  -1   4 -10    0.25    0.11
   1  -4  11   65.97    1.99
   1   4  11   69.98    2.12
   1  -4  11   65.17    2.26
  -1  -4 -11   62.89    2.03
  -1   4 -11   67.67    1.96
  -1   4 -11   67.35    2.02
  -1  -4 -11   67.28    2.54
  -1   4 -11   66.90    2.14
   1   4  11   69.44    2.22
  -1   4 -11   65.04    1.93
   1   4  12   47.12    1.73
   1  -4  12   45.05    1.64
   1  -4  12   40.05    1.80
  -1   4 -12   46.50    1.67
  -1   4 -12   46.23    1.61
  -1  -4 -12   43.31    1.64
   1   4  12   46.20    1.80
  -1   4 -12   44.92    1.76
  -1  -4 -12   46.70    2.16
   1  -4  13    6.01    0.69
   1  -4  13    6.69    0.83
   1   4  13    6.25    0.62
  -1   4 -13    6.47    0.54
   1   4  13    6.97    0.68
  -1  -4 -13    5.57    0.74
  -1   4 -13    6.42    0.66
  -1  -4 -13    5.44    0.53
  -1   4 -13    6.32    0.59
   1  -4  14   49.31    2.38
   1  -4  14   43.32    2.00
   1   4  14   46.59    1.88
  -1   4 -14   46.54    1.69
  -1  -4 -14   42.59    2.27
  -1   4 -14   45.31    1.85
  -1   4 -14   43.61    1.93
  -1  -4 -14   45.22    1.76
   1  -4  15   17.00    1.23
   1  -4  15   18.88    1.45
   1   4  15   15.53    1.07
  -1   4 -15   17.14    1.00
  -1  -4 -15   16.64    1.42
  -1   4 -15   16.42    1.17
   1  -4  16    8.99    0.91
   1  -4  16    9.40    1.01
   1   4  16    8.67    0.82
  -1   4 -16    9.08    0.74
  -1   4 -16    9.09    0.94
  -1  -4 -16   10.67    1.18
  -1  -4 -17   17.29    0.89
   1  -4  17   15.99    1.15
   1  -4  17   16.40    0.96
  -1   4 -17   15.78    0.99
   1   4  17   14.89    0.93
  -1  -4 -17   14.96    0.87
   1   4  17   14.00    0.96
  -1  -4 -17   14.90    1.03
  -1   4 -17   15.32    0.96
   1  -4  17   14.95    1.11
   1  -4  17   12.35    0.92
  -1  -4 -17   17.75    1.51
  -1   4 -17   15.14    1.22
   1  -4  18    0.00    0.28
  -1  -4 -18    0.23    0.15
   1  -4  18    0.12    0.20
   1   4  18   -0.36    0.25
  -1   4 -18    0.30    0.25
  -1  -4 -18    0.10    0.17
   1  -4  18   -0.04    0.30
  -1  -4 -18   -0.02    0.27
   1   4  18    0.31    0.25
   1  -4  18    0.06    0.22
   1   4  18    0.01    0.29
  -1   4 -18   -0.14    0.33
  -1  -4 -18   -0.51    0.39
  -1   4 -18   -0.25    0.32
  -1  -4 -19    0.96    0.22
   1  -4  19    1.68    0.37
   1   4  19    1.85    0.47
   1  -4  19    1.30    0.29
   1  -4  19    1.36    0.36
  -1  -4 -19    1.39    0.33
  -1   4 -19    1.30    0.32
   1   4  19    1.09    0.28
   1   4  19    2.07    0.42
  -1   4 -19    2.00    0.40
   1   4  19    0.75    0.25
  -1   4 -19    1.26    0.32
   1  -4  19    1.40    0.37
  -1   4 -19    1.22    0.39
  -1  -4 -19    1.51    0.45
   1  -4  20    2.75    0.39
   1   4  20    2.91    0.47
  -1  -4 -20    3.96    0.39
  -1   4 -20    3.09    0.41
   1   4  20    2.39    0.36
   1   4  20    3.54    0.47
  -1   4 -20    2.77    0.38
  -1   4 -20    3.56    0.44
  -1  -4 -20    2.98    0.42
   1  -4  20    2.82    0.45
   1   4  21    2.70    0.40
  -1  -4 -21    2.11    0.28
  -1  -4 -21    1.61    0.23
  -1   4 -21    1.85    0.29
  -1   4 -21    2.05    0.31
   1  -4  21    2.28    0.44
   1   4  21    1.95    0.32
  -1  -4 -21    1.85    0.33
   1   4  21    1.63    0.33
  -1   4 -21    2.25    0.31
   1   4  21    2.08    0.31
  -1   4 -21    2.24    0.30
   1  -4  21    2.72    0.39
   1   4  22    3.43    0.36
   1   4  22    2.97    0.36
  -1  -4 -22    3.68    0.37
   1  -4  22    3.13    0.40
  -1   4 -22    3.12    0.29
  -1   4 -22    2.41    0.27
  -1   4 -22    3.15    0.27
   1   4  22    2.47    0.30
   1  -4  22    3.04    0.36
  -1   5  23    7.86    0.46
  -1  -5  23    6.92    0.47
   1  -5 -23    7.75    0.42
   1   5 -23    7.52    0.35
  -1   5  22    1.08    0.24
  -1   5  22    1.34    0.24
  -1  -5  22    1.00    0.20
   1  -5 -22    1.08    0.23
  -1   5  22    1.06    0.25
   1   5 -22    1.10    0.19
   1   5 -22    1.13    0.21
  -1  -5  22    1.23    0.30
  -1  -5  22    1.25    0.26
   1   5 -22    1.06    0.19
  -1   5  21    1.60    0.37
   1  -5 -21    1.61    0.27
  -1   5  21    2.00    0.35
  -1  -5  21    1.68    0.34
   1   5 -21    2.13    0.31
   1   5 -21    1.58    0.27
   1   5 -21    1.75    0.30
   1  -5 -21    1.66    0.24
   1  -5 -21    1.62    0.32
   1   5 -21    1.44    0.28
  -1   5  21    1.19    0.28
  -1   5  21    1.27    0.26
  -1  -5  21    2.28    0.34
  -1  -5  21    1.15    0.34
   1  -5 -20    2.61    0.34
  -1   5  20    2.28    0.46
  -1  -5  20    1.75    0.33
  -1   5  20    2.39    0.44
  -1  -5  20    1.95    0.38
   1   5 -20    2.24    0.33
   1   5 -20    2.33    0.34
   1  -5 -20    2.45    0.38
  -1   5  20    2.04    0.33
  -1   5  20    2.18    0.38
   1  -5 -20    2.19    0.31
   1   5 -20    1.83    0.34
   1   5 -20    2.35    0.36
   1  -5 -20    2.56    0.49
   1  -5 -19    0.25    0.17
  -1  -5  19    0.54    0.26
  -1  -5  19   -0.13    0.23
  -1  -5  19   -0.19    0.30
   1   5 -19    0.16    0.22
  -1   5  19    0.39    0.29
  -1   5  19    0.21    0.18
   1  -5 -19    0.27    0.21
   1   5 -19   -0.08    0.20
  -1   5  19   -0.05    0.25
   1   5 -19    0.23    0.23
   1  -5 -19    0.65    0.34
   1   5 -19    0.26    0.31
  -1  -5  18    3.66    0.53
  -1  -5  18    4.62    0.54
   1  -5 -18    4.46    0.45
  -1  -5  18    5.13    0.61
  -1   5  18    4.32    0.57
  -1   5  18    4.05    0.48
   1   5 -18    4.30    0.55
   1   5 -18    3.85    0.50
   1  -5 -18    3.90    0.53
  -1  -5  18    3.66    0.55
  -1   5  18    4.06    0.53
   1   5 -18    4.67    0.56
   1  -5 -18    3.93    0.65
   1   5 -18    3.50    0.60
  -1  -5  17    8.56    0.81
  -1  -5  17    8.30    0.76
   1  -5 -17    9.08    0.65
  -1  -5  17    9.02    0.93
  -1   5  17    8.98    0.85
  -1  -5  17    7.54    0.68
  -1  -5  17    8.13    0.77
   1   5 -17    8.57    0.75
   1   5 -17    7.68    0.68
  -1   5  17    8.08    0.65
  -1  -5  17    6.74    0.71
  -1   5  17    8.69    0.76
  -1  -5  17    7.91    0.84
   1  -5 -17    8.91    0.78
   1  -5 -17    8.59    1.00
   1   5 -17    7.77    0.86
  -1  -5  16   61.51    2.59
  -1   5  16   62.03    2.34
   1   5 -16   60.76    2.16
   1  -5 -16   59.93    2.71
   1   5 -16   60.95    2.51
   1   5 -16   61.03    2.42
   1   5 -16   57.48    2.40
  -1  -5  15   10.65    1.02
  -1   5  15   11.05    0.87
   1   5 -15   10.73    0.80
   1   5 -15   10.12    0.90
   1  -5 -15    9.47    1.01
   1   5 -15   10.29    0.89
   1   5 -15   10.35    0.94
  -1  -5  14    2.18    0.40
  -1  -5  14    2.05    0.48
  -1   5  14    1.59    0.33
   1   5 -14    1.37    0.32
   1  -5 -14    1.28    0.39
   1  -5 -14    1.37    0.28
   1   5 -14    1.73    0.39
   1   5 -14    2.11    0.42
   1   5 -14    1.33    0.40
  -1  -5  13   25.34    1.50
  -1  -5  13   24.83    1.30
  -1   5  13   24.09    1.19
   1   5 -13   24.55    1.12
  -1   5  13   23.15    1.28
   1  -5 -13   25.08    1.54
   1   5 -13   22.55    1.21
   1   5 -13   22.69    1.24
   1  -5 -13   24.99    1.16
   1   5 -13   24.47    1.27
  -1   5  12    0.41    0.21
  -1  -5  12    0.18    0.14
   1   5 -12    0.45    0.22
   1  -5 -12    0.53    0.22
   1   5 -12    0.05    0.17
   1  -5 -12    0.66    0.30
  -1   5  12    0.48    0.22
   1   5 -12    0.32    0.17
  -1   5  12    0.12    0.12
  -1  -5  11   15.13    0.77
  -1   5  11   15.65    0.83
  -1  -5  11   14.42    0.88
   1  -5 -11   13.68    0.79
   1  -5 -11   14.49    1.07
   1   5 -11   13.36    0.79
   1   5 -11   14.37    0.84
  -1  -5  10    8.52    0.53
  -1   5  10    8.91    0.58
  -1  -5  10    8.05    0.62
   1  -5 -10   10.02    0.62
   1   5 -10    8.58    0.58
   1   5 -10    9.19    0.62
   1  -5 -10   10.00    0.83
  -1  -5   9   37.27    1.16
  -1   5   9   38.55    1.26
  -1  -5   9   34.16    1.32
   1  -5  -9   35.32    1.26
   1   5  -9   36.58    1.25
   1   5  -9   39.02    1.30
  -1   5   8   11.35    0.57
  -1  -5   8   10.75    0.51
  -1  -5   8    9.25    0.60
   1   5  -8   11.05    0.58
   1   5  -8   10.54    0.57
   1   5  -8   10.04    0.56
   1  -5  -8   10.63    0.60
  -1  -5   7   32.57    1.27
   1   5  -7   32.75    1.27
   1   5  -7   33.26    1.43
  -1  -5   7   32.01    0.95
   1  -5  -7   33.92    1.26
  -1   5   7   33.22    1.03
   1  -5  -7   34.63    1.32
  -1  -5   7   31.83    1.13
   1  -5  -7   32.95    1.10
   1   5  -7   32.17    1.05
   1   5  -7   30.94    1.08
   1   5  -7   34.85    1.09
   1   5  -7   32.50    1.04
   1   5  -6    8.05    0.64
   1  -5  -6    6.95    0.50
   1   5  -6    7.43    0.53
   1  -5  -6    7.20    0.26
   1   5  -6    7.48    0.32
  -1  -5   6    7.10    0.84
  -1  -5   6    7.35    0.53
  -1   5   6    6.76    0.38
  -1  -5   6    6.77    0.44
   1   5  -6    7.65    0.57
   1  -5  -6    7.60    0.52
   1   5  -6    7.36    0.41
   1   5  -6    7.52    0.46
  -1   5   6    8.13    0.39
   1   5  -6    7.69    0.43
   1   5  -6    7.50    0.41
   1  -5  -6    7.48    0.55
   1   5  -5   17.10    0.54
  -1  -5   5   18.71    1.31
   1  -5  -5   17.00    0.84
  -1  -5   5   16.47    0.78
   1  -5  -5   16.07    0.47
   1  -5  -5   16.03    0.75
  -1   5   5   15.81    0.58
   1   5  -5   16.69    0.79
   1   5  -5   16.41    0.94
   1  -5  -5   15.56    0.71
   1   5  -5   17.05    0.80
  -1  -5   5   18.87    0.92
   1  -5  -5   17.48    0.80
   1   5  -5   16.77    0.61
   1   5  -5   16.88    0.71
  -1   5   5   17.31    0.67
   1   5  -5   17.18    0.62
   1  -5  -4   18.24    0.83
   1  -5  -4   18.99    0.54
   1  -5  -4   19.72    0.80
   1   5  -4   19.95    0.60
   1   5  -4   17.69    0.84
   1   5  -4   18.62    0.80
  -1  -5   4   17.94    0.77
   1  -5  -4   20.14    0.73
   1  -5  -4   18.45    0.76
   1   5  -4   18.60    0.62
  -1  -5   3    2.43    0.48
  -1   5   3    2.20    0.14
   1  -5  -3    2.39    0.25
   1  -5  -3    2.24    0.26
   1   5  -3    2.13    0.27
   1  -5  -3    2.21    0.16
  -1  -5   3    2.00    0.22
   1  -5  -3    2.13    0.19
   1   5  -3    1.59    0.22
  -1   5   3    2.08    0.18
   1  -5  -2    0.50    0.12
  -1   5   2    0.60    0.09
   1   5  -2    0.47    0.16
  -1   5   2    0.39    0.12
   1   5  -2    0.37    0.23
  -1  -5   2    0.56    0.13
   1  -5  -2    0.52    0.12
   1  -5  -2    0.43    0.09
   1   5  -2    0.61    0.14
   1  -5  -2    0.31    0.07
  -1  -5   2    0.31    0.10
   1   5  -2    0.41    0.09
  -1   5   2    0.32    0.09
  -1   5   2    0.36    0.10
  -1   5   1    8.26    0.38
   1  -5  -1    8.18    0.46
   1   5  -1    8.88    0.44
  -1   5   1    8.85    0.40
   1  -5  -1    7.93    0.59
  -1  -5   1    8.83    0.48
  -1   5   1    8.60    0.43
   1   5  -1    8.84    0.56
  -1  -5   1    8.09    0.44
   1  -5  -1    9.57    0.45
  -1   5   1    8.43    0.46
  -1  -5   1    7.48    0.44
   1  -5  -1    8.36    0.32
   1   5  -1    9.17    0.54
  -1   5   1    8.75    0.37
  -1   5   1    9.04    0.47
   1   5  -1    8.63    0.52
  -1   5   1    8.43    0.31
  -1   5   0   65.76    1.56
  -1   5   0   64.16    1.56
  -1   5   0   61.99    1.52
  -1  -5   0   62.27    1.74
   1   5   0   65.74    1.76
  -1   5   0   66.24    1.70
  -1   5   0   61.35    1.94
  -1   5   0   67.69    1.63
  -1  -5   0   65.25    1.44
  -1  -5   0   62.69    1.73
  -1   5   0   62.47    1.67
   1  -5   0   61.73    1.63
  -1   5   0   63.35    1.71
   1   5   0   59.48    1.61
  -1  -5   0   59.85    1.64
  -1   5   0   63.10    1.26
  -1  -5   0   60.78    1.60
  -1   5  -1    1.07    0.16
   1   5   1    0.82    0.17
  -1   5  -1    0.81    0.25
  -1   5  -1    0.75    0.16
  -1   5  -1    0.74    0.16
   1  -5   1    0.77    0.16
   1  -5   1    0.76    0.16
  -1   5  -1    0.60    0.13
  -1   5  -1    0.85    0.15
  -1   5  -1    0.80    0.17
  -1   5  -1    1.20    0.15
  -1  -5  -1    0.73    0.12
  -1   5  -1    0.89    0.08
   1   5   1    1.04    0.17
  -1  -5  -1    0.79    0.16
  -1   5  -1    0.79    0.07
  -1   5  -1    0.85    0.17
  -1   5  -2    1.15    0.18
  -1   5  -2    1.18    0.33
   1  -5   2    1.34    0.23
   1  -5   2    1.48    0.22
  -1   5  -2    0.92    0.20
  -1   5  -2    1.81    0.20
  -1   5  -2    1.18    0.20
  -1   5  -2    1.30    0.13
  -1  -5  -2    1.36    0.20
  -1   5  -2    1.25    0.21
   1  -5   3   68.80    2.12
   1   5   3   75.50    2.01
   1  -5   3   75.61    2.04
  -1   5  -3   70.97    1.92
  -1   5  -3   73.95    1.94
  -1  -5  -3   76.25    2.01
  -1   5  -3   73.78    1.77
   1   5   3   75.80    1.99
  -1   5  -3   81.99    2.29
  -1   5  -3   74.21    1.96
  -1   5  -3   73.63    1.68
   1  -5   4    6.14    0.48
  -1   5  -4    5.64    0.36
  -1   5  -4    6.55    0.45
   1   5   4    6.08    0.47
  -1  -5  -4    6.88    0.49
   1  -5   4    5.86    0.66
  -1   5  -4    6.78    0.42
   1  -5   4    6.71    0.64
   1   5   4    6.41    0.25
  -1   5  -4    6.84    0.55
   1   5   4    6.35    0.47
  -1   5  -4    5.87    0.44
  -1  -5  -4    6.69    0.50
  -1   5  -4    6.67    0.38
  -1   5  -5    1.19    0.18
  -1   5  -5    1.05    0.19
   1  -5   5    1.21    0.23
   1  -5   5    1.05    0.39
   1   5   5    1.01    0.15
  -1  -5  -5    0.98    0.20
   1  -5   5    1.28    0.37
  -1   5  -5    1.18    0.21
   1  -5   5    1.22    0.22
   1  -5   5    1.74    0.20
   1  -5   5    1.23    0.31
  -1   5  -5    1.35    0.19
  -1   5  -5    1.24    0.20
   1   5   5    1.14    0.23
  -1   5  -6    5.09    0.46
   1  -5   6    7.19    0.90
   1   5   6    5.27    0.36
  -1   5  -6    5.18    0.47
   1  -5   6    5.49    0.46
   1  -5   6    6.07    0.38
   1  -5   6    6.07    0.61
  -1   5  -6    6.26    0.40
  -1   5  -6    5.25    0.44
   1   5   6    5.61    0.37
  -1  -5  -6    6.19    0.43
   1  -5   7  135.03    4.47
   1  -5   7  116.18    2.64
   1   5   7  119.61    2.77
   1  -5   7  126.78    2.76
   1  -5   7  121.75    3.02
   1  -5   7  136.20    3.52
  -1  -5  -7  115.55    2.87
  -1   5  -7  116.67    2.68
  -1   5  -7  116.52    2.78
  -1   5  -7  117.99    3.10
   1   5   8   47.82    1.43
   1  -5   8   45.47    1.31
   1  -5   8   49.76    1.95
   1  -5   8   42.46    1.31
   1  -5   8   41.91    1.54
  -1  -5  -8   47.74    1.49
  -1   5  -8   43.80    1.30
   1   5   9  122.09    2.94
   1  -5   9  117.40    2.79
   1  -5   9  115.44    2.78
   1  -5   9  114.04    3.15
  -1   5  -9  117.71    2.79
  -1  -5  -9  113.43    2.97
   1   5  10   10.25    0.65
   1  -5  10    8.81    0.86
   1  -5  10    7.61    0.66
  -1   5 -10    8.62    0.54
  -1   5 -10    8.33    0.61
  -1   5 -10    8.88    0.56
  -1  -5 -10    7.74    0.77
  -1  -5 -10    8.83    0.62
   1   5  11    3.19    0.38
   1  -5  11    4.44    0.54
   1  -5  11    4.75    0.62
  -1   5 -11    3.70    0.38
  -1  -5 -11    4.24    0.62
  -1   5 -11    4.70    0.50
  -1   5 -11    4.23    0.48
   1   5  11    3.86    0.47
  -1   5 -11    3.77    0.39
  -1  -5 -11    3.67    0.44
  -1   5 -11    3.65    0.38
   1   5  12    1.06    0.26
   1  -5  12    1.47    0.45
   1  -5  12    1.34    0.35
  -1   5 -12    1.32    0.28
  -1   5 -12    1.53    0.29
   1   5  12    1.50    0.32
  -1  -5 -12    1.47    0.31
  -1  -5 -12    1.22    0.36
  -1   5 -12    1.74    0.33
   1  -5  13   23.92    1.55
   1  -5  13   20.72    1.29
   1   5  13   19.64    1.11
  -1   5 -13   20.69    1.00
  -1   5 -13   18.87    1.14
  -1   5 -13   19.10    1.10
  -1  -5 -13   18.90    1.05
  -1   5 -13   19.67    1.05
   1   5  13   19.25    1.17
  -1  -5 -13   21.14    1.56
   1  -5  14   15.88    1.31
   1  -5  14   11.45    0.99
   1   5  14   16.75    1.06
  -1   5 -14   14.54    0.89
  -1  -5 -14   14.58    1.36
  -1   5 -14   15.14    1.07
  -1   5 -14   14.41    0.99
  -1  -5 -14   14.33    0.94
   1  -5  15   22.27    1.45
   1  -5  15   25.40    1.67
   1   5  15   26.75    1.42
  -1   5 -15   26.09    1.26
  -1  -5 -15   28.94    1.96
  -1   5 -15   24.94    1.46
  -1   5 -15   23.95    1.38
  -1  -5 -15   24.11    1.25
   1  -5  16   24.28    1.64
   1  -5  16   21.39    1.46
   1   5  16   23.51    1.37
  -1  -5 -16   23.71    1.36
  -1   5 -16   23.66    1.23
  -1  -5 -16   27.22    1.97
  -1   5 -16   23.12    1.50
   1  -5  17    9.03    0.85
  -1  -5 -17    9.48    0.66
   1  -5  17    9.76    0.73
  -1  -5 -17    8.83    0.67
   1  -5  17    7.49    0.72
  -1  -5 -17    8.90    0.84
   1   5  17    9.01    0.72
   1  -5  17   10.03    0.92
  -1   5 -17   10.03    0.78
   1   5  17    9.46    0.77
  -1   5 -17   10.00    0.81
  -1   5 -17    9.11    0.95
  -1  -5 -17   10.57    1.22
   1  -5  18   14.99    1.04
  -1  -5 -18   16.94    0.88
   1  -5  18   16.66    0.97
  -1   5 -18   14.81    0.93
  -1   5 -18   15.54    0.98
   1   5  18   14.53    0.98
  -1  -5 -18   15.60    1.07
   1  -5  18   11.51    0.92
   1   5  18   17.47    1.06
   1  -5  18   14.37    1.08
   1   5  18   14.67    0.90
  -1   5 -18   13.67    1.16
  -1  -5 -18   18.06    1.50
   1   5  19    5.33    0.69
   1  -5  19    5.21    0.57
  -1  -5 -19    5.49    0.48
   1  -5  19    5.40    0.61
  -1   5 -19    5.25    0.56
   1   5  19    4.99    0.57
  -1   5 -19    4.80    0.53
  -1   5 -19    4.91    0.54
  -1  -5 -19    5.55    0.61
   1   5  19    4.45    0.56
   1   5  19    4.43    0.50
  -1  -5 -19    4.83    0.76
  -1   5 -19    4.57    0.63
   1   5  20    2.48    0.47
  -1  -5 -20    2.67    0.32
  -1   5 -20    2.15    0.36
  -1  -5 -20    2.82    0.42
   1   5  20    2.03    0.34
  -1   5 -20    2.08    0.36
   1   5  20    2.66    0.41
  -1   5 -20    2.42    0.35
   1  -5  20    2.92    0.44
   1   5  21    6.47    0.60
  -1  -5 -21    6.84    0.47
  -1   5 -21    5.95    0.47
  -1  -5 -21    6.02    0.53
  -1   5 -21    5.65    0.47
   1   5  21    5.56    0.52
  -1   5 -21    5.97    0.49
   1  -5  21    6.71    0.66
   1   5  21    4.63    0.45
  -1  -5 -21    5.69    0.41
  -1   5 -21    6.57    0.47
   1   5  21    6.24    0.50
   1  -5  21    6.04    0.55
  -1  -5 -22    5.25    0.37
   1   5  22    5.31    0.44
  -1   5 -22    4.83    0.36
   1   5  22    4.65    0.42
  -1  -5 -22    5.48    0.42
  -1   5 -22    5.42    0.38
   1  -5  22    5.85    0.52
   1  -5  22    5.19    0.44
  -1   5 -22    5.60    0.35
  -1  -6  23    1.45    0.21
   1  -6 -23    1.93    0.21
   1   6 -23    1.86    0.17
  -1   6  22    0.02    0.14
  -1   6  22   -0.18    0.22
   1   6 -22    0.14    0.12
  -1   6  22   -0.13    0.17
   1   6 -22    0.12    0.15
  -1  -6  22    0.04    0.21
   1  -6 -22   -0.07    0.15
  -1  -6  22   -0.03    0.19
   1   6 -22    0.12    0.11
  -1   6  21    2.25    0.41
   1  -6 -21    2.62    0.32
  -1   6  21    2.53    0.38
   1  -6 -21    3.01    0.31
   1   6 -21    2.37    0.32
  -1  -6  21    2.60    0.46
  -1   6  21    2.90    0.37
   1  -6 -21    3.21    0.40
  -1  -6  21    2.58    0.35
  -1   6  21    1.90    0.30
   1   6 -21    2.53    0.35
   1   6 -21    2.37    0.30
   1   6 -21    2.90    0.33
  -1  -6  21    1.80    0.36
  -1  -6  20   -0.29    0.22
  -1   6  20   -0.20    0.29
   1  -6 -20   -0.13    0.16
  -1  -6  20   -0.23    0.23
   1   6 -20    0.26    0.18
  -1   6  20    0.08    0.19
   1   6 -20    0.05    0.17
  -1   6  20   -0.26    0.19
  -1  -6  20    0.16    0.20
   1  -6 -20   -0.06    0.17
  -1  -6  20   -0.10    0.34
   1   6 -20   -0.22    0.21
  -1   6  20   -0.05    0.23
   1  -6 -20   -0.01    0.19
   1   6 -20    0.20    0.20
  -1  -6  19    0.73    0.28
   1  -6 -19    0.45    0.20
  -1  -6  19    0.37    0.24
   1   6 -19    0.26    0.25
   1   6 -19    0.45    0.20
   1  -6 -19    0.58    0.29
  -1   6  19    0.14    0.22
  -1   6  19    0.27    0.18
  -1   6  19    0.31    0.23
   1   6 -19    0.92    0.32
   1   6 -19    1.10    0.36
   1  -6 -19    0.56    0.30
  -1  -6  18    7.05    0.67
  -1  -6  18    7.66    0.73
   1  -6 -18    7.39    0.58
  -1  -6  18    6.96    0.72
   1  -6 -18    5.61    0.60
   1   6 -18    6.77    0.61
  -1   6  18    7.87    0.69
   1   6 -18    6.96    0.67
  -1   6  18    7.17    0.70
  -1   6  18    6.21    0.57
   1   6 -18    6.97    0.66
   1  -6 -18    7.40    0.95
   1   6 -18    6.72    0.77
  -1  -6  17   33.67    1.81
   1  -6 -17   35.32    1.35
  -1  -6  17   34.59    1.63
  -1  -6  17   33.74    1.53
  -1  -6  17   37.92    1.71
  -1   6  17   35.93    1.73
   1   6 -17   31.20    1.39
   1  -6 -17   29.43    1.49
  -1  -6  17   29.83    1.63
  -1   6  17   29.55    1.33
   1   6 -17   34.37    1.55
  -1   6  17   32.16    1.50
   1   6 -17   33.52    1.80
   1   6 -17   32.96    1.72
   1   6 -17   33.28    1.76
   1  -6 -17   33.30    2.01
  -1  -6  16    0.88    0.27
  -1   6  16    1.62    0.37
   1   6 -16    1.73    0.41
   1  -6 -16    1.60    0.54
   1   6 -16    1.72    0.44
   1   6 -16    1.16    0.40
   1   6 -16    1.52    0.42
  -1  -6  15   10.78    1.02
  -1   6  15    9.15    0.80
   1   6 -15    8.45    0.72
   1  -6 -15    9.70    1.05
   1   6 -15    8.98    0.87
   1   6 -15    9.05    0.88
   1   6 -15    9.90    0.88
  -1  -6  14    3.75    0.55
  -1  -6  14    2.77    0.51
  -1   6  14    2.96    0.42
   1   6 -14    3.45    0.46
  -1   6  14    3.44    0.42
   1   6 -14    3.17    0.53
   1   6 -14    3.10    0.50
   1  -6 -14    2.74    0.40
   1   6 -14    2.31    0.40
   1  -6 -14    2.73    0.54
  -1  -6  13    0.85    0.32
  -1  -6  13    1.40    0.33
  -1   6  13    2.16    0.36
   1   6 -13    2.19    0.35
  -1   6  13    1.45    0.31
   1  -6 -13    1.67    0.32
   1   6 -13    1.73    0.35
   1   6 -13    0.97    0.28
   1  -6 -13    1.45    0.36
   1   6 -13    1.59    0.35
  -1   6  13    1.55    0.33
   1   6 -13    1.75    0.35
  -1   6  12    0.87    0.24
  -1  -6  12    1.26    0.29
   1   6 -12    0.66    0.22
   1   6 -12    0.53    0.20
   1  -6 -12    0.32    0.25
   1  -6 -12    0.90    0.24
   1   6 -12    1.02    0.29
  -1   6  12    0.69    0.21
  -1   6  12    0.66    0.21
  -1   6  11    1.47    0.27
  -1  -6  11    1.50    0.31
  -1  -6  11    1.34    0.38
   1   6 -11    0.97    0.23
   1  -6 -11    1.20    0.26
   1  -6 -11    1.33    0.33
   1   6 -11    1.08    0.25
  -1   6  10   13.09    0.71
  -1  -6  10   12.92    0.80
  -1  -6  10   14.02    0.96
   1   6 -10   13.91    0.78
   1   6 -10   12.82    0.72
   1  -6 -10   12.58    0.74
   1  -6 -10   11.64    0.96
  -1   6   9   25.23    1.00
  -1  -6   9   31.03    1.40
  -1  -6   9   28.17    1.17
  -1  -6   9   27.51    1.13
   1  -6  -9   27.96    1.09
   1   6  -9   25.75    1.03
   1   6  -9   25.17    1.03
   1   6  -9   27.89    1.08
  -1   6   8    2.41    0.27
  -1  -6   8    3.15    0.35
  -1  -6   8    3.59    0.46
  -1  -6   8    2.92    0.34
  -1   6   8    2.97    0.28
   1   6  -8    2.99    0.31
   1   6  -8    3.24    0.33
   1  -6  -8    3.95    0.37
   1   6  -8    3.49    0.34
   1   6  -7   23.84    1.25
  -1  -6   7   25.03    1.14
  -1   6   7   23.80    0.85
   1  -6  -7   24.68    1.10
  -1  -6   7   22.14    0.96
  -1  -6   7   24.13    0.82
  -1  -6   7   22.92    0.96
   1   6  -7   24.08    0.88
   1   6  -7   25.10    0.91
   1  -6  -7   25.19    0.94
   1   6  -7   24.09    0.88
   1   6  -7   22.47    0.96
   1   6  -6   69.81    2.37
   1  -6  -6   67.35    2.08
  -1  -6   6   79.02    2.22
   1   6  -6   74.54    2.19
  -1   6   6   71.61    1.77
  -1  -6   6   65.07    1.90
   1  -6  -6   75.87    2.08
  -1  -6   6   85.93    2.34
  -1  -6   6   65.89    1.93
   1   6  -6   70.96    2.15
   1   6  -6   72.13    1.85
  -1   6   6   73.86    1.84
   1   6  -6   75.39    1.83
   1   6  -6   74.76    1.82
   1   6  -6   72.56    2.00
  -1   6   6   74.29    1.91
   1  -6  -6   76.30    1.91
  -1   6   5    1.38    0.16
  -1  -6   5    1.63    0.44
   1   6  -5    1.63    0.16
   1   6  -5    1.60    0.27
   1  -6  -5    1.53    0.26
   1   6  -5    1.55    0.26
   1  -6  -5    1.28    0.22
   1   6  -5    1.83    0.27
  -1  -6   5    1.34    0.21
  -1  -6   5    1.29    0.21
  -1  -6   5    1.89    0.31
   1  -6  -5    1.55    0.21
  -1  -6   5    1.10    0.20
   1   6  -5    1.56    0.18
   1   6  -5    1.41    0.18
   1   6  -5    1.85    0.25
  -1   6   5    1.57    0.20
   1   6  -4   16.28    0.86
  -1   6   4   18.01    0.50
   1  -6  -4   16.53    0.79
   1  -6  -4   18.74    0.85
   1   6  -4   17.62    0.62
  -1  -6   4   17.77    1.27
   1  -6  -4   18.34    0.69
   1   6  -4   16.11    0.77
  -1  -6   4   17.36    0.76
  -1   6   4   17.77    0.67
   1   6  -4   17.85    0.62
   1   6  -4   17.67    0.63
   1  -6  -3   29.10    1.04
   1   6  -3   27.53    0.98
   1  -6  -3   26.70    1.02
   1  -6  -3   28.22    1.37
  -1  -6   3   26.37    1.43
   1   6  -3   27.65    1.13
   1   6  -3   30.54    1.60
  -1   6   3   27.80    0.76
  -1  -6   3   28.34    0.96
   1  -6  -3   28.64    0.82
   1   6  -3   28.38    0.81
  -1   6   3   29.31    0.82
  -1   6   3   26.53    0.89
   1  -6  -2   46.69    1.47
  -1   6   2   50.33    1.24
   1  -6  -2   51.82    1.46
   1  -6  -2   51.57    1.47
   1   6  -2   51.09    1.52
   1   6  -2   48.46    1.40
   1   6  -2   49.67    1.82
  -1  -6   2   48.52    1.36
  -1   6   2   49.15    1.45
   1   6  -2   51.10    1.65
  -1  -6   2   51.14    1.36
   1   6  -2   51.50    1.80
   1  -6  -2   49.90    1.12
   1  -6  -2   48.46    1.26
  -1   6   2   49.09    1.24
   1   6  -2   49.62    1.19
  -1   6   2   49.09    1.23
  -1   6   2   48.48    1.31
   1   6  -2   48.34    1.52
  -1   6   1   21.98    0.92
   1   6  -1   22.74    0.99
   1  -6  -1   21.02    1.07
  -1  -6   1   20.55    0.81
   1   6  -1   22.47    0.83
  -1   6   1   24.68    0.94
  -1   6   1   22.26    0.81
  -1   6   1   22.11    0.74
   1  -6  -1   21.11    0.84
  -1   6   1   22.70    0.85
  -1   6   1   22.50    0.74
  -1  -6   1   21.93    0.89
  -1  -6   1   19.73    0.78
   1   6  -1   20.82    0.88
   1  -6  -1   21.07    0.64
  -1   6   1   23.51    0.87
   1   6  -1   20.15    0.86
   1   6  -1   21.01    0.61
  -1   6   1   22.60    0.69
  -1   6   1   20.82    0.61
  -1   6   1   22.54    0.80
  -1   6   0    0.46    0.16
  -1   6   0    0.58    0.22
   1   6   0    0.47    0.19
  -1   6   0    0.38    0.11
  -1  -6   0    0.45    0.15
  -1   6   0    0.57    0.15
  -1  -6   0    0.45    0.10
  -1   6   0    0.74    0.14
  -1  -6   0    0.85    0.21
  -1   6   0    0.69    0.16
  -1   6   0    0.38    0.15
  -1   6   0    0.68    0.14
   1  -6   0    0.63    0.15
  -1  -6   0    0.56    0.15
   1   6   0    0.52    0.14
  -1  -6   0    0.46    0.14
  -1   6   0    0.49    0.06
  -1   6  -1    0.73    0.14
  -1   6  -1    0.92    0.20
  -1   6  -1    0.92    0.18
   1  -6   1    0.77    0.16
  -1   6  -1    1.14    0.18
  -1   6  -1    0.77    0.24
  -1  -6  -1    0.77    0.13
  -1   6  -1    0.95    0.19
  -1   6  -1    0.94    0.16
  -1   6  -1    1.08    0.15
   1   6   1    0.78    0.20
  -1  -6  -1    0.73    0.16
  -1   6  -1    1.02    0.09
   1   6   1    0.80    0.17
  -1   6  -1    0.91    0.08
   1   6   2    0.49    0.15
  -1   6  -2    0.43    0.13
  -1   6  -2    0.83    0.28
   1  -6   2    0.97    0.21
  -1   6  -2    0.50    0.23
   1   6   2    0.31    0.15
  -1   6  -2    0.50    0.14
   1  -6   2    0.53    0.16
  -1   6  -2    0.72    0.19
  -1   6  -2    0.46    0.13
  -1  -6  -2    0.52    0.16
  -1   6  -2    0.38    0.08
  -1   6  -2    0.52    0.16
  -1   6  -3  371.77    7.59
   1  -6   3  355.76    7.77
   1   6   3  382.51    6.96
   1  -6   3  371.20    7.71
  -1   6  -3  365.61    7.78
   1   6   3  378.25    7.71
  -1   6  -3  379.26    7.46
  -1   6  -3  360.32    7.71
  -1   6  -3  383.79    7.58
  -1   6  -3  369.57    7.28
  -1  -6  -3  372.38    7.62
   1   6   3  368.13    7.59
  -1   6  -3  398.04    7.99
  -1   6  -3  351.69    7.15
  -1   6  -3  371.37    7.62
  -1   6  -4   14.46    0.74
   1  -6   4   13.60    0.91
  -1   6  -4   13.61    0.73
   1   6   4   15.03    0.80
   1  -6   4   14.49    0.80
   1  -6   4   15.53    0.92
   1  -6   4   13.42    0.78
  -1   6  -4   14.16    0.63
   1  -6   4   11.98    0.66
  -1  -6  -4   14.71    0.78
   1  -6   4   13.75    0.57
  -1   6  -4   13.48    0.57
  -1   6  -4   13.85    0.80
  -1   6  -4   13.26    0.71
   1   6   4   13.92    0.45
   1   6   4   14.50    0.76
  -1   6  -4   14.08    0.55
  -1   6  -5    0.57    0.13
  -1  -6  -5    0.88    0.22
   1  -6   5    0.50    0.18
   1  -6   5    0.88    0.38
  -1   6  -5    0.42    0.14
   1   6   5    0.35    0.12
  -1  -6  -5    0.44    0.15
   1  -6   5    0.63    0.16
  -1   6  -5    0.48    0.14
   1  -6   5    0.57    0.20
   1  -6   5    0.61    0.30
   1  -6   5    0.70    0.27
  -1   6  -5    0.32    0.14
   1   6   5    0.46    0.16
  -1   6  -5    0.55    0.15
  -1   6  -5    0.61    0.15
   1   6   5    0.81    0.15
  -1  -6  -5    0.80    0.18
   1  -6   6    3.62    0.65
   1   6   6    2.64    0.26
  -1   6  -6    2.61    0.33
   1  -6   6    2.90    0.43
   1  -6   6    3.07    0.35
   1  -6   6    3.57    0.54
   1  -6   6    3.04    0.27
  -1  -6  -6    2.53    0.30
  -1   6  -6    2.21    0.27
  -1   6  -6    2.56    0.26
   1   6   6    2.60    0.27
   1   6   7  159.79    3.46
   1  -6   7  158.94    4.13
   1  -6   7  150.34    3.70
   1  -6   7  155.90    3.42
  -1  -6  -7  159.63    3.60
  -1   6  -7  151.92    3.46
  -1   6  -7  149.37    3.35
   1   6   8   33.24    1.18
   1  -6   8   35.53    1.15
   1  -6   8   38.08    1.67
   1  -6   8   34.71    1.38
  -1  -6  -8   35.08    1.28
  -1   6  -8   32.65    1.10
   1   6   9    9.03    0.59
   1  -6   9   10.95    0.59
   1  -6   9   11.52    0.92
   1  -6   9   10.35    0.74
  -1   6  -9    9.11    0.55
  -1  -6  -9    9.67    0.65
  -1   6  -9   10.28    0.64
   1   6  10  117.98    3.01
   1  -6  10  114.76    3.28
  -1   6 -10  113.94    2.90
  -1  -6 -10  109.06    3.63
  -1  -6 -10  117.59    3.07
  -1   6 -10  112.89    2.87
  -1   6 -10  118.70    3.06
   1   6  11   46.81    1.68
   1  -6  11   50.73    2.19
   1  -6  11   46.37    1.88
  -1   6 -11   46.09    1.69
   1   6  11   49.14    1.80
  -1   6 -11   47.58    1.63
  -1  -6 -11   43.54    2.17
  -1   6 -11   45.80    1.70
  -1   6 -11   43.61    1.55
  -1  -6 -11   45.04    1.67
  -1   6 -11   44.40    1.56
   1  -6  12    0.95    0.29
   1  -6  12    1.22    0.39
   1   6  12    0.84    0.26
  -1   6 -12    0.79    0.24
  -1   6 -12    0.67    0.20
  -1   6 -12    0.93    0.25
  -1   6 -12    0.92    0.22
  -1   6 -12    0.81    0.23
   1   6  12    0.58    0.24
  -1  -6 -12    0.73    0.33
  -1  -6 -12    0.68    0.26
   1  -6  13   99.43    3.43
   1  -6  13   81.10    2.95
   1   6  13   95.48    2.83
   1   6  13   84.84    2.51
  -1   6 -13   93.31    2.58
  -1  -6 -13   84.72    2.69
  -1   6 -13   89.44    2.70
  -1   6 -13   87.83    2.76
   1   6  13   91.73    2.91
  -1  -6 -13   92.33    3.65
  -1   6 -13   89.03    2.86
   1  -6  14    9.18    0.96
   1  -6  14    7.65    0.83
   1   6  14    7.93    0.73
   1   6  14    7.11    0.60
  -1   6 -14    8.89    0.68
  -1  -6 -14    7.09    0.65
  -1   6 -14    7.07    0.72
  -1   6 -14    7.62    0.73
  -1  -6 -14    7.26    1.03
   1   6  14    7.28    0.74
   1  -6  15   14.46    1.17
   1  -6  15   18.68    1.41
   1   6  15   20.98    1.24
  -1   6 -15   18.63    1.05
  -1   6 -15   19.18    1.21
  -1  -6 -15   15.32    1.52
  -1  -6 -15   16.29    1.04
  -1   6 -15   17.82    1.22
  -1  -6 -16   49.66    1.66
   1  -6  16   46.22    2.00
   1  -6  16   47.54    2.31
   1  -6  16   37.91    1.99
   1   6  16   47.84    2.01
   1  -6  16   46.79    1.74
   1   6  16   44.09    1.70
   1   6  16   43.00    1.74
   1  -6  16   41.49    1.95
  -1  -6 -16   47.67    2.06
   1  -6  16   36.65    1.73
  -1   6 -16   47.14    1.82
  -1   6 -16   43.21    1.70
  -1  -6 -16   40.81    1.62
  -1  -6 -16   50.95    2.80
  -1   6 -16   45.67    2.05
  -1   6 -16   47.52    2.05
  -1   6 -16   47.09    2.19
  -1  -6 -17    0.15    0.14
   1  -6  17    0.02    0.30
   1  -6  17   -0.08    0.21
  -1   6 -17    0.48    0.27
   1   6  17    0.09    0.20
  -1  -6 -17    0.29    0.25
  -1  -6 -17    0.06    0.28
   1  -6  17   -0.10    0.25
  -1   6 -17    0.20    0.23
   1   6  17   -0.13    0.29
   1  -6  17   -0.25    0.33
  -1   6 -17    0.07    0.23
  -1  -6 -17    0.47    0.45
  -1  -6 -18    2.34    0.33
   1  -6  18    2.14    0.42
   1  -6  18    1.63    0.32
   1  -6  18    1.89    0.40
  -1   6 -18    1.39    0.33
   1  -6  18    1.47    0.40
   1   6  18    2.00    0.34
   1   6  18    1.89    0.38
  -1   6 -18    1.85    0.37
  -1  -6 -18    2.00    0.46
  -1  -6 -18    2.31    0.65
  -1   6 -18    2.08    0.44
   1  -6  19   -0.07    0.23
  -1  -6 -19    0.10    0.14
   1  -6  19    0.58    0.30
  -1   6 -19    0.04    0.21
   1   6  19    0.19    0.22
  -1  -6 -19    0.06    0.25
  -1   6 -19    0.25    0.19
   1   6  19   -0.04    0.29
  -1   6 -19    0.28    0.27
   1   6  19    0.15    0.22
  -1  -6 -19   -0.21    0.43
  -1   6 -19    0.31    0.26
  -1  -6 -20    0.87    0.20
   1   6  20    1.09    0.36
  -1   6 -20    0.73    0.23
  -1   6 -20    0.67    0.25
   1   6  20    0.54    0.22
  -1   6 -20    0.44    0.22
  -1  -6 -20    0.79    0.31
   1   6  20    0.61    0.25
   1  -6  20    0.79    0.32
   1   6  20    0.90    0.24
   1  -6  20    0.82    0.27
   1   6  21    1.02    0.32
  -1  -6 -21    0.77    0.18
   1  -6  21    0.45    0.28
  -1  -6 -21    0.74    0.18
  -1   6 -21    0.85    0.20
  -1   6 -21    0.65    0.20
  -1  -6 -21    0.95    0.23
   1   6  21    0.46    0.20
   1   6  21    0.40    0.21
  -1   6 -21    0.78    0.21
   1  -6  21    0.63    0.23
  -1   6 -21    1.00    0.22
  -1  -6 -22    0.20    0.12
   1   6  22    0.26    0.16
  -1  -6 -22    0.45    0.13
  -1  -6 -22    0.38    0.19
  -1   6 -22    0.34    0.15
   1  -6  22    0.27    0.20
  -1   6 -22    0.26    0.13
   1   6  22    0.13    0.17
   1  -6  22    0.20    0.16
  -1   6 -22    0.22    0.12
  -1   7  23    2.21    0.23
  -1   7  22    0.84    0.23
  -1   7  22    0.95    0.21
   1  -7 -22    1.01    0.22
  -1   7  22    0.93    0.20
   1  -7 -22    0.80    0.16
  -1  -7  22    0.92    0.24
   1   7 -22    1.11    0.20
  -1  -7  22    0.69    0.22
   1   7 -22    1.17    0.19
  -1   7  21    1.23    0.29
  -1   7  21    0.94    0.28
   1  -7 -21    1.09    0.23
   1  -7 -21    1.28    0.28
   1   7 -21    1.15    0.26
  -1   7  21    0.90    0.23
  -1  -7  21    1.57    0.37
   1   7 -21    0.68    0.16
  -1   7  21    0.78    0.19
  -1  -7  21    1.18    0.26
   1  -7 -21    0.91    0.19
   1   7 -21    1.14    0.23
  -1  -7  21    0.67    0.23
   1   7 -21    0.89    0.21
  -1   7  20    0.21    0.23
   1  -7 -20    0.06    0.17
   1   7 -20    0.27    0.20
  -1  -7  20    0.18    0.22
  -1  -7  20   -0.25    0.19
  -1  -7  20    0.44    0.34
  -1   7  20    0.08    0.23
   1   7 -20   -0.03    0.18
   1  -7 -20    0.19    0.25
   1  -7 -20   -0.16    0.18
  -1   7  20   -0.19    0.23
   1   7 -20   -0.14    0.17
   1   7 -20    0.36    0.22
  -1   7  20   -0.05    0.22
   1  -7 -19    0.10    0.15
  -1  -7  19    0.19    0.23
  -1  -7  19    0.16    0.23
   1   7 -19   -0.04    0.26
   1   7 -19    0.12    0.21
  -1   7  19    0.05    0.20
  -1  -7  19   -0.26    0.43
   1  -7 -19   -0.25    0.25
  -1   7  19   -0.09    0.17
   1   7 -19    0.20    0.17
  -1   7  19    0.21    0.24
   1  -7 -19    0.14    0.33
   1   7 -19    0.29    0.35
   1  -7 -18    0.48    0.18
  -1  -7  18    0.59    0.26
  -1  -7  18    1.07    0.37
  -1   7  18    0.45    0.23
   1   7 -18    0.54    0.27
  -1   7  18    0.28    0.20
   1  -7 -18    0.43    0.28
   1   7 -18    0.23    0.23
   1   7 -18    0.39    0.28
   1   7 -18    0.63    0.31
   1  -7 -18    0.31    0.43
   1   7 -18    0.00    0.24
   1  -7 -17    4.55    0.46
  -1  -7  17    4.31    0.54
  -1  -7  17    5.06    0.61
  -1  -7  17    5.74    0.66
  -1   7  17    4.84    0.56
   1   7 -17    5.06    0.59
   1   7 -17    3.90    0.48
  -1   7  17    4.50    0.50
   1  -7 -17    4.95    0.62
   1   7 -17    3.90    0.61
   1   7 -17    5.00    0.68
   1  -7 -17    4.88    0.79
   1   7 -17    4.93    0.67
  -1  -7  16    2.47    0.52
  -1   7  16    3.30    0.50
   1   7 -16    2.34    0.43
   1   7 -16    3.45    0.60
   1  -7 -16    3.87    0.80
   1   7 -16    2.84    0.49
   1   7 -16    1.30    0.36
  -1  -7  15   42.01    2.02
  -1   7  15   41.58    1.79
   1   7 -15   40.25    1.63
   1   7 -15   41.13    1.94
   1  -7 -15   38.77    2.23
   1   7 -15   39.46    1.88
   1  -7 -15   39.33    1.66
   1   7 -15   39.18    1.87
  -1  -7  14   17.49    1.25
  -1  -7  14   12.11    0.96
  -1   7  14   15.98    1.01
   1   7 -14   16.47    0.94
  -1   7  14   15.72    0.91
   1   7 -14   16.27    1.12
   1   7 -14   15.61    1.09
   1  -7 -14   15.97    0.97
  -1   7  14   14.85    1.07
   1  -7 -14   17.20    1.40
   1   7 -14   15.27    1.07
  -1  -7  13   11.58    0.90
  -1  -7  13   14.39    1.09
  -1   7  13   13.66    0.89
   1   7 -13   14.02    0.83
  -1   7  13   12.82    0.78
   1  -7 -13   13.20    1.20
  -1   7  13   11.90    0.89
   1   7 -13   13.07    0.91
   1   7 -13   13.85    0.96
   1  -7 -13   13.53    0.88
  -1   7  13   13.36    0.92
   1   7 -13   13.51    0.93
   1   7 -13   13.07    0.93
  -1   7  12    8.89    0.67
  -1  -7  12    8.86    0.80
  -1  -7  12    6.56    0.65
   1  -7 -12    8.56    0.91
   1   7 -12    8.00    0.67
  -1   7  12    7.34    0.66
   1   7 -12    8.88    0.72
   1  -7 -12    9.05    0.68
  -1   7  12    8.61    0.70
   1   7 -12    8.81    0.70
  -1   7  11    0.84    0.21
  -1  -7  11    1.09    0.34
  -1  -7  11    1.10    0.27
   1  -7 -11    0.59    0.30
  -1   7  11    0.93    0.22
  -1   7  11    1.11    0.26
   1  -7 -11    0.90    0.25
   1   7 -11    0.93    0.25
   1   7 -11    1.02    0.26
  -1   7  10    2.51    0.31
  -1  -7  10    2.17    0.40
  -1  -7  10    2.18    0.34
   1  -7 -10    2.22    0.32
   1  -7 -10    1.72    0.38
   1   7 -10    2.09    0.30
   1   7 -10    2.67    0.35
  -1   7   9   16.17    0.77
  -1  -7   9   18.60    1.06
  -1  -7   9   15.40    0.87
  -1  -7   9   16.82    0.85
   1   7  -9   14.11    0.75
   1   7  -9   14.36    0.76
   1  -7  -9   16.42    0.83
   1   7  -9   15.96    0.80
  -1   7   8   18.26    0.79
  -1  -7   8   17.48    0.89
  -1  -7   8   18.15    0.88
  -1  -7   8   20.84    1.09
   1   7  -8   19.78    0.85
   1  -7  -8   21.63    0.91
   1   7  -8   19.30    0.83
   1   7  -8   20.19    0.85
  -1   7   7    9.20    0.49
  -1  -7   7    8.62    0.57
   1  -7  -7    9.51    0.66
  -1  -7   7    9.66    0.61
  -1  -7   7   11.73    0.77
  -1  -7   7    8.87    0.49
   1   7  -7   10.06    0.55
   1   7  -7    9.22    0.52
   1   7  -7    9.43    0.53
   1   7  -7    9.22    0.62
   1  -7  -7    9.64    0.57
  -1   7   6    7.67    0.42
  -1  -7   6    8.10    0.39
   1   7  -6    7.53    0.71
   1   7  -6    7.76    0.60
   1  -7  -6    9.18    0.58
  -1  -7   6    9.14    0.66
  -1  -7   6    7.91    0.45
  -1  -7   6    7.52    0.51
  -1  -7   6    7.50    0.55
   1   7  -6    8.14    0.58
   1   7  -6    7.85    0.45
  -1   7   6    8.14    0.49
  -1   7   6    8.77    0.50
   1   7  -6    8.36    0.47
   1  -7  -6    9.41    0.53
   1   7  -6    9.27    0.50
  -1   7   5   33.85    0.99
   1   7  -5   32.79    1.44
   1   7  -5   39.04    1.08
  -1  -7   5   40.49    2.06
   1  -7  -5   33.25    1.31
  -1  -7   5   34.07    0.98
  -1  -7   5   32.76    1.22
  -1  -7   5   33.78    1.06
   1  -7  -5   37.45    1.19
  -1  -7   5   41.02    1.48
  -1  -7   5   32.46    1.15
   1   7  -5   33.48    1.31
   1   7  -5   35.93    1.02
   1   7  -5   35.33    1.32
   1   7  -5   36.29    1.08
   1   7  -5   38.98    1.10
   1   7  -5   37.71    1.08
   1  -7  -5   37.13    1.15
  -1   7   5   37.04    1.14
   1   7  -4   58.52    1.85
   1  -7  -4   58.56    1.78
  -1  -7   4   50.25    2.31
   1   7  -4   52.75    1.87
   1   7  -4   53.28    1.69
   1  -7  -4   57.98    1.80
  -1   7   4   57.43    1.32
  -1  -7   4   54.35    1.62
   1  -7  -4   60.15    1.51
   1  -7  -4   62.05    1.91
   1   7  -4   54.10    1.71
  -1  -7   4   59.20    1.59
  -1  -7   4   57.06    1.83
  -1   7   4   59.52    1.53
   1   7  -4   58.97    1.45
   1   7  -4   57.85    1.45
   1   7  -4   53.62    1.44
   1   7  -3   12.18    0.77
   1  -7  -3   12.14    0.93
  -1   7   3   12.46    0.49
   1   7  -3   11.72    0.62
  -1  -7   3   10.24    0.90
  -1   7   3   12.78    0.69
   1   7  -3   11.95    0.75
   1  -7  -3   13.02    0.69
   1   7  -3   11.53    0.98
   1  -7  -3   12.41    0.67
  -1  -7   3   11.90    0.58
   1  -7  -3   12.20    0.71
   1  -7  -3   12.44    0.47
  -1   7   3   11.98    0.55
  -1   7   3   12.13    0.50
   1   7  -3   12.29    0.49
   1  -7  -3   11.63    0.56
   1  -7  -2   30.64    1.14
   1   7  -2   31.09    1.10
  -1  -7   2   32.15    1.44
   1   7  -2   32.27    1.22
   1  -7  -2   30.78    1.45
   1   7  -2   32.04    1.34
  -1   7   2   31.04    0.95
   1  -7  -2   32.33    1.16
  -1  -7   2   29.26    1.06
  -1   7   2   32.10    1.14
   1   7  -2   33.60    1.48
   1  -7  -2   31.10    0.95
   1  -7  -2   32.24    0.77
   1   7  -2   28.27    1.29
  -1  -7   2   31.83    1.01
  -1   7   2   32.55    0.94
  -1   7   2   31.83    0.92
  -1   7   2   31.93    1.03
   1   7  -2   31.81    0.87
   1   7  -2   32.04    1.23
   1   7  -1    3.05    0.32
  -1   7   1    3.50    0.33
  -1   7   1    3.26    0.31
   1  -7  -1    3.28    0.45
  -1  -7   1    3.29    0.36
   1  -7  -1    3.57    0.34
  -1   7   1    3.56    0.29
  -1   7   1    3.66    0.39
  -1  -7   1    3.09    0.38
   1   7  -1    3.49    0.41
  -1   7   1    3.46    0.28
   1  -7  -1    3.85    0.35
  -1  -7   1    2.92    0.32
  -1   7   1    3.78    0.40
   1  -7  -1    3.93    0.25
  -1  -7   1    3.11    0.28
   1   7  -1    3.42    0.35
  -1   7   1    3.47    0.22
  -1   7   1    3.64    0.33
  -1   7   1    3.73    0.36
   1   7  -1    3.36    0.21
  -1   7   1    3.98    0.27
  -1   7   0   31.65    1.06
  -1   7   0   35.46    1.29
   1  -7   0   33.05    1.13
  -1   7   0   35.79    1.27
  -1  -7   0   30.53    1.17
  -1   7   0   31.43    1.06
  -1   7   0   34.33    1.25
   1   7   0   33.69    1.29
  -1  -7   0   32.63    0.97
  -1   7   0   36.04    1.16
  -1   7   0   33.17    1.07
  -1   7   0   34.66    1.46
  -1  -7   0   32.58    1.24
   1   7   0   31.15    1.08
  -1  -7   0   32.76    1.16
  -1   7   0   32.09    0.78
   1   7   0   31.70    1.17
   1   7   0   31.26    0.82
  -1   7   0   35.10    1.21
  -1   7  -1   41.42    1.29
  -1  -7  -1   39.28    1.51
  -1  -7  -1   38.64    1.15
  -1   7  -1   43.30    1.67
  -1   7  -1   42.26    1.30
  -1  -7  -1   39.59    1.43
  -1   7  -1   41.97    1.44
   1   7   1   42.23    1.46
  -1   7  -1   41.51    1.44
  -1   7  -1   40.45    1.45
  -1   7  -1   39.83    1.21
   1  -7   1   38.17    1.33
  -1   7  -1   42.96    1.31
   1   7   1   41.33    1.39
  -1  -7  -1   40.76    1.31
   1   7   1   40.65    1.31
   1   7   1   39.89    1.27
  -1   7  -1   40.45    0.92
  -1  -7  -1   39.80    1.20
  -1   7  -1   44.05    1.41
  -1   7  -2   87.15    2.18
  -1   7  -2   93.09    2.76
  -1   7  -2   87.39    2.26
  -1   7  -2   88.09    2.47
   1  -7   2   80.61    2.27
  -1   7  -2   89.22    2.69
  -1   7  -2   82.99    2.37
   1   7   2   90.78    2.44
  -1   7  -2   84.45    2.22
   1   7   2   84.96    2.33
  -1  -7  -2   83.43    2.23
  -1   7  -2   86.55    1.87
  -1   7  -2   80.49    1.93
   1   7   2   84.00    2.17
  -1   7  -2   88.36    2.33
  -1   7  -3   13.14    0.73
   1   7   3   13.66    0.78
   1  -7   3   13.72    0.79
  -1   7  -3   13.14    0.79
  -1   7  -3   15.69    1.22
   1   7   3   13.50    0.43
   1  -7   3   13.17    0.80
  -1   7  -3   13.82    0.83
  -1   7  -3   13.96    0.73
   1  -7   3   14.36    0.61
  -1   7  -3   14.18    0.67
   1  -7   3   14.32    0.59
   1  -7   3   13.31    0.71
   1  -7   3   13.58    0.79
  -1   7  -3   14.26    0.58
  -1  -7  -3   13.05    0.72
  -1   7  -3   14.59    0.90
   1   7   3   14.08    0.73
  -1   7  -3   13.43    0.75
  -1   7  -4   35.65    1.33
   1  -7   4   36.66    1.14
  -1   7  -4   33.78    1.29
  -1   7  -4   32.48    1.44
   1  -7   4   33.93    1.52
   1   7   4   33.88    1.00
   1   7   4   35.63    1.39
   1  -7   4   36.74    1.42
  -1   7  -4   37.27    1.21
  -1   7  -4   34.46    1.12
   1  -7   4   33.16    1.33
  -1  -7  -4   35.15    1.34
   1  -7   4   36.35    1.47
   1  -7   4   37.26    1.10
   1   7   4   33.37    1.31
  -1   7  -4   38.39    1.45
  -1   7  -4   33.19    1.29
   1   7   4   35.29    0.93
  -1   7  -4   35.86    1.03
  -1   7  -4   35.04    1.03
   1  -7   5   83.59    2.93
   1   7   5   90.02    2.11
  -1   7  -5   86.71    2.29
  -1   7  -5   92.54    2.32
  -1   7  -5   86.50    2.30
   1  -7   5   81.29    2.33
   1  -7   5   93.77    2.19
   1  -7   5   90.82    2.63
   1  -7   5   96.22    2.76
  -1   7  -5   83.96    2.46
  -1  -7  -5   94.57    2.30
  -1   7  -5   84.48    2.19
   1   7   5   87.20    2.16
  -1   7  -5   90.84    2.12
  -1   7  -5   89.85    2.46
  -1   7  -6    8.09    0.53
   1  -7   6    7.90    0.84
   1   7   6    8.40    0.46
   1  -7   6    9.10    0.74
   1  -7   6    7.44    0.57
   1  -7   6    9.44    0.51
  -1   7  -6    7.94    0.58
   1  -7   6    9.64    0.78
   1   7   6    8.56    0.50
  -1   7  -6    8.69    0.49
  -1  -7  -6    8.61    0.55
   1   7   7   15.13    0.70
   1  -7   7   17.03    1.06
   1  -7   7   16.69    0.88
   1  -7   7   16.60    0.73
  -1   7  -7   15.19    0.68
  -1   7  -7   15.92    0.73
   1   7   7   15.26    0.73
  -1  -7  -7   15.45    0.79
   1   7   8  178.03    3.99
   1  -7   8  175.65    3.93
   1  -7   8  187.94    4.73
   1   7   8  186.39    4.22
  -1   7  -8  175.60    3.90
  -1  -7  -8  181.54    4.17
   1   7   9    5.00    0.44
   1  -7   9    4.02    0.36
   1  -7   9    3.90    0.47
   1  -7   9    4.60    0.59
  -1  -7  -9    4.59    0.46
  -1   7  -9    4.27    0.42
  -1   7  -9    4.07    0.37
   1   7  10    8.48    0.61
   1  -7  10    7.96    0.79
   1  -7  10    6.96    0.66
   1  -7  10    8.56    0.55
  -1   7 -10    7.70    0.55
  -1  -7 -10    7.35    0.60
  -1   7 -10    7.33    0.58
  -1   7 -10    7.25    0.53
   1   7  10    8.62    0.66
  -1  -7 -10    6.01    0.71
   1   7  11    9.04    0.66
   1  -7  11    8.32    0.86
   1  -7  11    5.89    0.65
  -1   7 -11    6.83    0.56
  -1  -7 -11    6.46    0.81
  -1   7 -11    7.51    0.62
  -1   7 -11    7.35    0.62
  -1   7 -11    7.64    0.59
  -1  -7 -11    7.36    0.64
  -1   7 -11    7.01    0.56
   1   7  11    7.76    0.66
   1  -7  12    5.00    0.70
   1  -7  12    4.48    0.58
   1   7  12    6.11    0.59
  -1   7 -12    5.79    0.49
  -1   7 -12    4.30    0.50
  -1  -7 -12    4.70    0.53
   1   7  12    5.07    0.56
  -1  -7 -12    4.50    0.80
  -1   7 -12    5.48    0.57
  -1   7 -12    5.09    0.51
  -1   7 -12    5.02    0.51
   1  -7  13    1.56    0.40
   1  -7  13    1.67    0.46
   1   7  13    1.55    0.35
  -1   7 -13    1.58    0.30
   1   7  13    1.60    0.29
  -1  -7 -13    1.93    0.37
  -1  -7 -13    1.69    0.57
  -1   7 -13    1.43    0.31
  -1   7 -13    1.44    0.36
   1   7  13    1.87    0.38
  -1   7 -13    1.64    0.35
   1  -7  14   25.16    1.54
   1  -7  14   31.46    1.81
   1   7  14   28.31    1.43
   1   7  14   27.35    1.26
  -1   7 -14   30.33    1.32
   1   7  14   29.43    1.53
  -1   7 -14   27.33    1.48
  -1  -7 -14   29.29    1.41
  -1  -7 -14   33.15    2.21
  -1   7 -14   27.46    1.40
  -1   7 -14   30.67    1.50
   1  -7  15   21.15    1.47
   1  -7  15   15.14    1.20
   1   7  15   17.93    1.16
  -1   7 -15   20.35    1.11
  -1   7 -15   19.77    1.28
  -1  -7 -15   19.92    1.77
  -1   7 -15   20.77    1.28
  -1  -7 -15   18.58    1.11
   1  -7  16   -0.02    0.23
   1  -7  16   -0.32    0.32
  -1  -7 -16   -0.04    0.17
   1  -7  16   -0.21    0.25
   1   7  16   -0.40    0.21
  -1   7 -16   -0.21    0.27
   1   7  16    0.09    0.20
   1   7  16   -0.07    0.24
  -1   7 -16    0.26    0.23
   1  -7  16   -0.10    0.26
  -1  -7 -16    0.14    0.23
   1  -7  16   -0.23    0.32
  -1  -7 -16   -0.06    0.34
  -1   7 -16    0.01    0.24
  -1  -7 -16    0.30    0.24
  -1  -7 -16    0.67    0.61
  -1   7 -16   -0.09    0.20
  -1   7 -16    0.43    0.22
  -1  -7 -17   62.18    1.90
   1  -7  17   56.54    2.17
   1  -7  17   56.11    1.99
   1   7  17   52.84    2.00
   1   7  17   54.68    1.93
   1  -7  17   45.47    2.16
  -1  -7 -17   59.83    2.43
  -1   7 -17   61.07    2.14
  -1   7 -17   54.61    1.95
  -1   7 -17   59.35    2.37
  -1  -7 -17   64.65    3.28
  -1   7 -17   55.87    2.42
   1  -7  18    0.54    0.26
  -1  -7 -18    1.54    0.29
   1  -7  18    1.47    0.33
   1  -7  18    1.03    0.30
   1   7  18    1.03    0.30
   1   7  18    1.42    0.31
  -1   7 -18    1.82    0.33
  -1   7 -18    0.88    0.27
  -1  -7 -18    1.68    0.44
  -1  -7 -18    0.43    0.50
  -1   7 -18    1.09    0.35
  -1  -7 -19    0.17    0.16
   1  -7  19   -0.27    0.29
  -1  -7 -19    0.00    0.27
   1   7  19    0.38    0.25
   1   7  19    0.08    0.19
  -1   7 -19    0.14    0.18
  -1   7 -19    0.05    0.21
  -1   7 -19    0.25    0.24
   1   7  19    0.10    0.21
  -1  -7 -19    0.29    0.31
  -1   7 -19    0.48    0.31
   1   7  20    0.02    0.26
  -1  -7 -20   -0.03    0.14
  -1   7 -20   -0.04    0.17
  -1   7 -20    0.02    0.21
   1   7  20    0.02    0.16
  -1  -7 -20    0.14    0.24
   1  -7  20   -0.06    0.30
   1   7  20    0.25    0.23
   1   7  20   -0.05    0.18
  -1   7 -20    0.03    0.21
   1  -7  20   -0.07    0.22
   1   7  21    4.91    0.52
  -1  -7 -21    4.58    0.38
   1   7  21    3.35    0.36
   1  -7  21    4.41    0.52
  -1   7 -21    3.66    0.35
   1   7  21    4.16    0.44
  -1  -7 -21    4.20    0.36
  -1  -7 -21    4.88    0.48
  -1   7 -21    4.54    0.41
   1  -7  21    4.34    0.45
  -1   7 -21    4.95    0.40
   1   7  22    0.09    0.15
  -1   7 -22   -0.06    0.14
   1   7  22    0.15    0.14
  -1   7 -22    0.21    0.10
  -1  -7 -22    0.30    0.12
   1  -7  22    0.01    0.17
  -1  -7 -22    0.06    0.14
  -1   7 -22    0.30    0.13
   1  -7  22    0.51    0.18
  -1   8  22    5.40    0.42
  -1   8  22    4.55    0.44
   1  -8 -22    3.99    0.30
   1  -8 -22    4.97    0.40
   1   8 -22    4.57    0.36
  -1   8  22    3.51    0.33
  -1  -8  22    4.68    0.44
   1   8 -22    4.59    0.33
  -1   8  21    3.17    0.44
  -1   8  21    2.81    0.38
   1  -8 -21    3.12    0.34
   1  -8 -21    2.57    0.29
   1  -8 -21    3.02    0.39
  -1   8  21    2.14    0.28
  -1  -8  21    3.00    0.45
   1   8 -21    3.35    0.38
  -1   8  21    2.89    0.36
   1   8 -21    3.06    0.34
  -1  -8  21    3.10    0.41
   1   8 -21    2.93    0.32
   1  -8 -20    3.04    0.36
  -1   8  20    2.34    0.41
  -1  -8  20    2.47    0.41
   1   8 -20    3.06    0.38
   1  -8 -20    2.88    0.36
  -1   8  20    2.62    0.43
   1   8 -20    3.14    0.42
  -1  -8  20    2.76    0.38
  -1   8  20    2.39    0.32
   1   8 -20    3.17    0.41
  -1  -8  20    3.04    0.54
   1  -8 -20    3.34    0.44
  -1   8  20    2.62    0.37
   1  -8 -19    1.36    0.28
  -1  -8  19    1.38    0.36
   1  -8 -19    1.75    0.24
   1   8 -19    1.62    0.34
  -1   8  19    0.97    0.25
  -1   8  19    1.78    0.34
  -1  -8  19    1.11    0.37
   1   8 -19    1.08    0.32
  -1   8  19    1.32    0.32
   1  -8 -19    1.60    0.39
  -1  -8  19    1.55    0.33
   1   8 -19    2.41    0.50
   1  -8 -19    0.23    0.27
  -1  -8  18    5.02    0.57
   1  -8 -18    5.49    0.49
  -1  -8  18    5.76    0.66
   1   8 -18    4.89    0.59
  -1   8  18    4.36    0.47
   1  -8 -18    5.13    0.61
   1   8 -18    4.96    0.56
  -1   8  18    4.73    0.55
  -1  -8  18    5.69    0.74
   1  -8 -18    6.28    0.88
   1   8 -18    4.66    0.61
   1   8 -18    4.28    0.56
   1  -8 -17    8.77    0.63
  -1  -8  17    7.96    0.74
  -1  -8  17    7.81    0.75
   1   8 -17    8.64    0.75
   1  -8 -17    7.91    0.78
  -1   8  17    8.02    0.66
  -1   8  17    8.69    0.72
   1  -8 -17    9.86    1.14
   1   8 -17    8.03    0.86
   1   8 -17    8.14    0.82
   1   8 -17    8.10    0.85
  -1  -8  16    8.86    0.74
  -1  -8  16    9.84    0.83
  -1  -8  16    9.09    0.90
   1  -8 -16    8.91    0.64
  -1   8  16    9.67    0.85
  -1  -8  16    9.01    0.82
  -1   8  16    9.00    0.74
  -1   8  16    9.06    0.68
   1   8 -16    9.57    0.77
   1  -8 -16    8.85    0.83
   1   8 -16    8.89    0.87
   1   8 -16    8.78    0.87
   1  -8 -16    8.56    0.72
   1   8 -16    9.24    0.92
   1  -8 -16    8.46    1.08
  -1  -8  15    9.65    0.93
  -1   8  15    9.21    0.79
   1   8 -15    8.79    0.72
   1  -8 -15    9.45    0.78
   1   8 -15    7.79    0.81
   1   8 -15    9.69    0.92
   1  -8 -15    8.48    1.04
   1   8 -15    9.44    0.87
  -1  -8  14    4.72    0.64
  -1   8  14    5.37    0.58
  -1   8  14    4.72    0.50
   1   8 -14    5.27    0.54
  -1   8  14    3.74    0.51
  -1   8  14    4.87    0.59
   1  -8 -14    4.44    0.78
   1   8 -14    4.76    0.61
   1   8 -14    4.68    0.60
   1  -8 -14    5.14    0.56
   1   8 -14    5.20    0.64
  -1  -8  13    2.09    0.41
  -1   8  13    1.97    0.35
   1   8 -13    1.90    0.32
  -1   8  13    2.19    0.34
   1   8 -13    2.21    0.39
   1  -8 -13    2.34    0.37
  -1   8  13    2.43    0.41
   1  -8 -13    2.08    0.53
   1   8 -13    2.10    0.39
   1   8 -13    2.61    0.41
   1   8 -13    2.29    0.42
  -1   8  13    1.30    0.31
  -1  -8  12    2.27    0.44
  -1   8  12    1.76    0.31
   1   8 -12    2.03    0.33
   1  -8 -12    1.70    0.33
   1  -8 -12    1.87    0.48
  -1   8  12    1.58    0.32
  -1   8  12    2.03    0.36
   1   8 -12    1.81    0.34
   1   8 -12    1.82    0.34
   1   8 -12    1.96    0.34
  -1   8  11    6.57    0.55
  -1  -8  11    5.94    0.60
  -1  -8  11    5.92    0.66
  -1   8  11    6.60    0.62
   1   8 -11    6.04    0.55
   1   8 -11    6.67    0.59
   1   8 -11    6.14    0.57
   1  -8 -11    5.76    0.76
   1  -8 -11    6.17    0.57
  -1   8  11    6.15    0.57
  -1   8  10    4.77    0.44
  -1  -8  10    3.76    0.47
  -1  -8  10    4.42    0.57
   1   8 -10    4.48    0.45
   1   8 -10    5.07    0.49
   1  -8 -10    3.95    0.60
   1  -8 -10    5.43    0.50
  -1   8   9   21.17    0.91
  -1  -8   9   22.20    1.19
  -1  -8   9   22.91    1.02
   1   8  -9   20.02    0.93
   1  -8  -9   17.95    1.23
   1  -8  -9   21.12    0.98
   1   8  -9   20.85    0.96
   1   8  -9   19.94    0.93
  -1   8   8   15.99    0.73
  -1  -8   8   17.90    1.02
  -1  -8   8   15.12    0.72
  -1  -8   8   15.36    0.82
   1  -8  -8   17.42    0.84
   1   8  -8   16.02    0.77
   1   8  -8   17.40    0.81
  -1   8   8   17.15    0.87
   1   8  -8   15.77    0.77
  -1   8   7    2.71    0.27
  -1  -8   7    2.03    0.28
  -1  -8   7    2.88    0.41
  -1  -8   7    1.98    0.25
   1   8  -7    2.85    0.30
  -1   8   7    2.56    0.30
   1   8  -7    2.15    0.27
   1  -8  -7    2.84    0.33
   1   8  -7    2.03    0.33
   1   8  -7    2.32    0.28
  -1   8   6   17.89    0.71
  -1  -8   6   19.69    0.70
  -1  -8   6   17.63    0.88
   1  -8  -6   20.12    0.90
  -1  -8   6   21.84    1.09
   1   8  -6   18.31    1.01
  -1  -8   6   18.08    0.76
  -1  -8   6   19.33    0.86
   1   8  -6   19.46    0.77
  -1   8   6   18.78    0.82
   1   8  -6   19.69    0.79
  -1   8   6   20.25    0.88
   1  -8  -6   21.23    0.87
   1   8  -6   20.97    0.81
   1   8  -6   19.74    1.01
   1   8  -5  172.11    4.13
  -1  -8   5  169.07    3.63
  -1   8   5  171.49    3.62
  -1  -8   5  158.31    3.94
   1  -8  -5  183.95    3.87
   1  -8  -5  183.58    4.41
  -1  -8   5  173.92    3.90
   1   8  -5  159.47    4.12
  -1  -8   5  187.58    4.30
   1   8  -5  176.34    3.72
   1   8  -5  171.38    4.21
   1   8  -5  175.91    3.74
   1  -8  -5  180.41    3.86
   1   8  -5  180.15    3.76
  -1   8   5  174.27    3.83
   1   8  -5  173.76    3.63
   1  -8  -4    0.79    0.13
  -1   8   4    0.10    0.06
   1  -8  -4    0.26    0.17
   1   8  -4    0.43    0.24
   1   8  -4    0.08    0.09
   1   8  -4    0.22    0.21
  -1  -8   4    0.07    0.08
   1  -8  -4   -0.01    0.23
   1  -8  -4    0.08    0.09
  -1  -8   4    0.18    0.11
  -1  -8   4    0.09    0.07
   1  -8  -4    0.06    0.09
  -1  -8   4    0.00    0.18
  -1  -8   4    0.22    0.17
  -1  -8   4   -0.04    0.11
   1  -8  -4    0.09    0.11
   1   8  -4    0.07    0.09
  -1   8   4    0.15    0.10
   1   8  -4    0.12    0.10
  -1   8   4    0.14    0.10
   1   8  -4    0.00    0.13
   1   8  -3    1.61    0.30
   1   8  -3    1.20    0.27
  -1   8   3    1.47    0.23
   1  -8  -3    1.02    0.22
  -1  -8   3    1.94    0.40
   1  -8  -3    1.40    0.16
   1  -8  -3    1.43    0.34
   1  -8  -3    1.32    0.21
   1  -8  -3    1.52    0.24
   1   8  -3    1.24    0.36
   1   8  -3    1.68    0.25
  -1  -8   3    1.62    0.24
  -1  -8   3    1.44    0.17
  -1   8   3    1.32    0.17
   1  -8  -3    1.35    0.26
   1   8  -3    1.65    0.34
  -1  -8   3    1.31    0.19
   1  -8  -3    1.00    0.16
   1  -8  -3    1.42    0.14
  -1  -8   3    1.12    0.25
  -1  -8   3    1.62    0.22
   1  -8  -3    1.21    0.29
   1   8  -3    1.34    0.24
   1   8  -3    1.94    0.20
   1   8  -3    1.63    0.19
  -1   8   3    1.17    0.17
  -1   8   3    1.25    0.18
  -1  -8   2   91.57    2.19
   1  -8  -2   87.28    2.86
   1  -8  -2   89.20    2.13
   1  -8  -2   84.06    2.36
  -1   8   2   88.74    2.53
  -1  -8   2   84.78    2.29
   1   8  -2   86.51    2.67
  -1  -8   2   88.04    2.01
   1   8  -2   88.02    2.49
  -1   8   2   84.58    2.10
  -1  -8   2   89.66    2.81
  -1   8   2   87.01    2.37
   1  -8  -2   82.64    2.34
   1   8  -2   85.37    2.32
   1   8  -2   95.53    2.91
   1  -8  -2   87.81    2.04
  -1  -8   2   86.59    2.11
  -1  -8   2   93.75    2.11
   1  -8  -2   82.79    2.12
   1  -8  -2   86.06    2.08
   1   8  -2   78.51    2.48
   1  -8  -2   84.29    2.39
  -1   8   2   89.48    2.07
   1   8  -2   90.53    1.97
   1   8  -2   93.88    2.51
  -1   8   2   84.93    2.03
  -1   8   2   85.80    2.21
   1  -8  -1   39.14    1.72
  -1  -8   1   43.03    1.15
  -1   8   1   44.59    1.59
  -1   8   1   39.95    1.25
   1  -8  -1   42.58    1.09
  -1   8   1   41.16    1.37
   1   8  -1   39.71    1.42
   1  -8  -1   39.92    1.38
   1  -8  -1   41.56    1.43
   1   8  -1   45.16    1.68
  -1   8   1   41.67    1.27
   1  -8  -1   41.82    1.21
  -1  -8   1   40.90    1.61
  -1  -8   1   42.41    1.43
  -1   8   1   45.94    1.57
   1   8  -1   39.87    1.37
   1  -8  -1   40.17    1.23
  -1  -8   1   43.69    1.18
   1  -8  -1   42.83    1.16
  -1  -8   1   40.59    1.21
   1  -8  -1   39.89    1.13
   1   8  -1   40.67    1.06
  -1   8   1   43.52    1.20
  -1   8   1   41.34    1.37
  -1   8   1   40.26    1.06
  -1   8   1   43.17    1.45
  -1   8   0    8.87    0.64
  -1   8   0    8.38    0.52
  -1  -8   0    8.91    0.61
  -1   8   0    9.06    0.75
   1  -8   0    8.49    0.55
  -1   8   0    8.64    0.53
   1  -8   0    8.93    0.46
  -1  -8   0    9.16    0.65
  -1  -8   0    8.72    0.42
  -1   8   0    8.30    0.55
  -1  -8   0    8.37    0.45
  -1   8   0    9.03    0.64
   1  -8   0    8.88    0.40
  -1   8   0    8.71    0.52
   1  -8   0    8.48    0.38
  -1  -8   0    8.09    0.42
   1  -8   0    8.69    0.50
   1   8   0    8.54    0.52
   1  -8   0    9.28    0.44
  -1  -8   0    8.68    0.59
  -1   8   0    9.10    0.34
  -1   8   0    9.27    0.62
   1   8   0    9.14    0.62
   1   8   0    8.09    0.35
  -1   8  -1    2.47    0.28
  -1   8  -1    1.78    0.23
   1  -8   1    2.03    0.19
  -1   8  -1    1.84    0.30
  -1   8  -1    2.16    0.33
  -1   8  -1    2.51    0.39
  -1   8  -1    2.11    0.27
  -1  -8  -1    1.85    0.22
  -1  -8  -1    2.21    0.36
  -1   8  -1    2.13    0.34
  -1   8  -1    2.33    0.28
   1  -8   1    1.94    0.18
   1  -8   1    1.94    0.22
   1   8   1    1.79    0.29
   1   8   1    2.14    0.32
  -1  -8  -1    2.28    0.34
   1  -8   1    2.09    0.21
  -1  -8  -1    1.89    0.27
   1  -8   1    2.19    0.26
   1  -8   1    1.92    0.22
  -1   8  -1    1.91    0.28
  -1  -8  -1    2.02    0.24
   1   8   1    2.21    0.30
   1   8   1    2.27    0.29
  -1  -8  -2  179.08    4.46
   1  -8   2  188.60    3.95
  -1   8  -2  193.07    4.18
  -1   8  -2  186.37    4.24
   1   8   2  200.32    4.52
  -1   8  -2  185.66    4.45
  -1   8  -2  192.96    4.59
  -1   8  -2  186.95    4.22
  -1   8  -2  200.88    4.82
   1   8   2  196.50    4.42
   1  -8   2  186.35    3.80
  -1  -8  -2  174.21    3.99
  -1   8  -2  201.52    4.84
   1  -8   2  173.53    4.28
  -1   8  -2  179.56    3.73
  -1  -8  -2  181.63    4.21
  -1   8  -2  174.35    3.68
   1  -8   2  193.95    4.20
  -1  -8  -2  188.82    4.20
   1  -8   2  185.38    3.95
   1  -8   2  191.75    3.88
   1   8   2  181.00    4.15
   1   8   2  188.62    4.12
  -1   8  -2  183.74    4.33
   1  -8   3    6.03    0.41
   1  -8   3    5.25    0.51
   1   8   3    6.02    0.56
  -1   8  -3    7.22    0.86
  -1   8  -3    5.80    0.56
   1   8   3    6.24    0.30
  -1   8  -3    6.57    0.67
  -1   8  -3    7.04    0.54
   1   8   3    6.37    0.56
  -1   8  -3    6.82    0.48
  -1   8  -3    6.21    0.50
  -1   8  -3    6.13    0.59
  -1   8  -3    5.48    0.48
  -1  -8  -3    5.05    0.46
  -1   8  -3    5.83    0.36
   1  -8   3    5.74    0.48
   1  -8   3    6.51    0.55
   1  -8   3    8.49    0.47
   1   8   3    5.97    0.44
   1   8   3    5.71    0.48
  -1   8  -3    5.65    0.51
   1  -8   4  102.72    3.16
  -1  -8  -4  105.88    2.39
  -1   8  -4  114.57    2.77
   1  -8   4  117.17    2.68
   1   8   4  110.88    2.46
  -1   8  -4  111.97    2.62
   1  -8   4  103.63    2.90
  -1  -8  -4  107.16    2.93
   1  -8   4  109.66    3.03
   1  -8   4  111.15    2.59
  -1   8  -4  113.26    3.04
   1   8   4  109.37    2.65
  -1   8  -4   99.93    2.90
  -1  -8  -4  109.30    2.66
  -1   8  -4  110.21    2.46
   1   8   4  109.68    2.40
   1   8   4  106.96    2.92
  -1   8  -5   45.28    1.49
   1   8   5   47.98    1.32
   1  -8   5   47.55    1.48
  -1  -8  -5   49.12    1.22
   1  -8   5   44.64    2.01
  -1   8  -5   44.93    1.47
   1  -8   5   47.45    1.39
   1  -8   5   41.89    1.69
   1  -8   5   47.57    1.80
  -1   8  -5   48.14    1.32
   1   8   5   47.42    1.47
  -1   8  -5   43.19    1.65
  -1   8  -5   44.92    1.62
  -1  -8  -5   45.17    1.48
   1   8   5   45.45    1.18
   1   8   5   45.53    1.38
   1   8   6  104.83    2.40
   1  -8   6   94.53    2.91
   1  -8   6   88.62    2.61
   1  -8   6  104.15    2.46
   1  -8   6  102.88    3.00
   1   8   6   96.38    2.45
  -1   8  -6  104.39    2.41
  -1   8  -6   87.70    2.76
  -1  -8  -6   97.31    2.58
   1   8   7   94.86    2.30
   1  -8   7   88.30    2.29
   1  -8   7   91.63    2.87
   1   8   7   92.79    2.46
  -1  -8  -7   93.25    2.49
  -1   8  -7   92.85    2.31
   1   8   7   86.64    2.33
  -1   8  -7   89.25    2.24
   1   8   8    4.52    0.40
   1  -8   8    4.90    0.61
   1  -8   8    4.85    0.52
   1  -8   8    4.27    0.38
  -1   8  -8    4.05    0.36
  -1  -8  -8    4.65    0.47
  -1   8  -8    4.71    0.42
   1   8   8    5.28    0.49
   1   8   9   11.62    0.68
   1  -8   9   10.67    0.63
   1  -8   9   10.94    0.89
   1  -8   9    9.75    0.76
  -1  -8  -9    9.52    0.89
  -1  -8  -9   11.70    0.76
  -1   8  -9   10.61    0.66
  -1   8  -9   11.24    0.64
   1   8  10    2.06    0.32
   1  -8  10    1.93    0.38
   1  -8  10    2.34    0.48
   1  -8  10    2.17    0.30
  -1   8 -10    1.85    0.29
   1   8  10    2.53    0.38
  -1  -8 -10    1.54    0.42
  -1   8 -10    1.60    0.28
  -1   8 -10    1.21    0.26
  -1   8 -10    1.91    0.29
  -1  -8 -10    1.71    0.31
   1   8  11    4.05    0.44
   1  -8  11    3.47    0.52
   1  -8  11    4.52    0.63
  -1   8 -11    3.97    0.44
  -1   8 -11    4.41    0.46
  -1   8 -11    3.57    0.43
   1   8  11    4.36    0.52
  -1  -8 -11    2.90    0.57
  -1   8 -11    3.82    0.46
  -1  -8 -11    3.69    0.46
  -1   8 -11    3.58    0.43
   1  -8  12   60.66    2.48
   1  -8  12   46.97    2.09
   1   8  12   56.79    1.99
  -1   8 -12   55.64    1.76
   1   8  12   59.16    2.13
  -1   8 -12   52.19    1.97
  -1  -8 -12   54.19    2.00
  -1   8 -12   51.46    1.88
  -1  -8 -12   48.92    2.59
  -1   8 -12   55.09    1.95
  -1   8 -12   51.10    1.87
   1  -8  13    3.10    0.52
   1  -8  13    4.63    0.67
   1   8  13    3.48    0.49
  -1   8 -13    3.22    0.41
   1   8  13    2.81    0.40
   1   8  13    2.85    0.38
  -1   8 -13    4.02    0.54
  -1  -8 -13    2.91    0.65
  -1  -8 -13    3.43    0.46
  -1   8 -13    3.00    0.46
   1   8  13    3.77    0.52
  -1   8 -13    3.18    0.45
   1  -8  14   23.79    1.53
   1  -8  14   31.10    1.79
   1   8  14   31.45    1.51
   1  -8  14   37.10    1.82
  -1   8 -14   31.40    1.34
   1   8  14   26.26    1.25
   1   8  14   29.77    1.31
  -1   8 -14   27.79    1.48
  -1  -8 -14   29.45    2.14
   1   8  14   29.58    1.54
  -1   8 -14   31.58    1.55
  -1  -8 -14   26.23    1.38
  -1   8 -14   28.83    1.45
   1  -8  15   18.64    1.37
   1   8  15   18.20    1.15
  -1   8 -15   18.79    1.06
  -1  -8 -15   15.47    1.05
  -1   8 -15   17.84    1.21
  -1   8 -15   18.01    1.21
  -1  -8 -15   20.73    1.85
  -1  -8 -16   10.34    0.68
   1  -8  16    8.78    0.94
   1  -8  16    8.74    0.80
   1   8  16    9.30    0.83
   1  -8  16    9.74    0.75
  -1  -8 -16    8.57    0.71
   1   8  16    8.93    0.71
  -1  -8 -16    9.88    1.00
   1   8  16    8.26    0.69
  -1   8 -16    8.71    0.75
  -1   8 -16    7.93    0.68
  -1   8 -16    9.33    0.92
  -1  -8 -16   10.94    1.36
  -1  -8 -16    8.21    0.75
  -1   8 -16    8.85    0.86
  -1   8 -16    8.46    0.85
   1  -8  17   -0.13    0.24
  -1  -8 -17    0.02    0.16
   1  -8  17   -0.05    0.26
   1  -8  17    0.08    0.20
   1   8  17    0.15    0.20
   1   8  17    0.01    0.20
  -1   8 -17   -0.04    0.21
  -1   8 -17    0.03    0.24
  -1  -8 -17    0.13    0.29
  -1  -8 -17    0.01    0.35
  -1   8 -17    0.02    0.32
  -1   8 -17    0.11    0.27
  -1  -8 -18    4.28    0.43
   1  -8  18    4.54    0.57
   1   8  18    4.07    0.46
  -1   8 -18    3.57    0.47
   1   8  18    3.06    0.42
  -1  -8 -18    3.91    0.61
  -1   8 -18    3.66    0.45
  -1   8 -18    3.23    0.55
  -1   8 -18    4.19    0.59
  -1  -8 -18    4.50    0.81
  -1  -8 -19    0.67    0.20
   1   8  19    0.47    0.18
  -1   8 -19    1.01    0.29
  -1   8 -19    1.23    0.28
  -1  -8 -19    1.05    0.32
   1   8  19    0.68    0.26
   1   8  19    0.68    0.23
  -1   8 -19    0.61    0.25
   1  -8  19    1.53    0.45
   1  -8  19    1.04    0.35
   1   8  20    2.65    0.48
  -1  -8 -20    2.40    0.30
   1  -8  20    2.07    0.45
   1   8  20    1.88    0.29
   1   8  20    2.29    0.38
  -1   8 -20    2.65    0.38
  -1   8 -20    2.79    0.36
  -1  -8 -20    2.64    0.41
  -1   8 -20    1.73    0.27
   1   8  20    2.36    0.37
   1  -8  20    2.54    0.41
   1   8  21    3.01    0.41
  -1  -8 -21    3.31    0.32
   1   8  21    2.60    0.35
  -1  -8 -21    3.13    0.39
   1  -8  21    2.73    0.40
  -1   8 -21    2.69    0.32
  -1   8 -21    2.81    0.29
  -1  -8 -21    2.61    0.29
   1   8  21    1.84    0.26
   1  -8  21    2.94    0.38
  -1   8 -21    3.21    0.31
   1   8  22    1.76    0.25
   1   8  22    1.39    0.23
   1  -8  22    1.19    0.23
  -1   8 -22    1.18    0.18
  -1   8 -22    1.70    0.19
   1  -8  22    1.40    0.22
  -1   9  22    0.70    0.22
  -1   9  22    0.87    0.21
  -1  -9  22    0.35    0.17
   1  -9 -22    1.03    0.20
   1   9 -22    0.60    0.15
   1   9 -22    0.41    0.11
  -1   9  22    0.53    0.15
   1  -9 -22    0.51    0.13
   1   9 -22    0.59    0.14
   1  -9 -21    1.50    0.24
  -1   9  21    1.31    0.30
  -1   9  21    1.23    0.31
   1  -9 -21    1.59    0.29
   1   9 -21    1.66    0.26
  -1   9  21    1.41    0.26
   1  -9 -21    1.58    0.24
   1   9 -21    1.16    0.24
  -1  -9  21    2.02    0.38
   1   9 -21    1.53    0.24
  -1  -9  21    1.57    0.30
   1  -9 -20    0.31    0.15
   1  -9 -20    0.41    0.15
  -1  -9  20    0.35    0.24
   1   9 -20    0.49    0.17
  -1   9  20    0.56    0.22
  -1   9  20    0.46    0.16
  -1   9  20    0.70    0.26
   1  -9 -20    0.24    0.27
   1  -9 -20    0.37    0.17
   1   9 -20    0.35    0.19
  -1  -9  20    0.54    0.30
   1   9 -20    0.52    0.21
   1  -9 -19   14.81    0.79
  -1  -9  19   13.29    0.95
   1  -9 -19   14.76    0.69
   1   9 -19   14.06    0.89
  -1   9  19   14.57    0.88
   1  -9 -19   14.15    0.98
   1   9 -19   13.38    0.85
   1  -9 -19   12.69    0.78
  -1  -9  19   15.08    0.91
  -1   9  19   13.23    0.78
  -1  -9  19   17.44    1.19
  -1   9  19   13.18    0.90
   1  -9 -19   17.24    1.37
   1  -9 -18    9.35    0.64
  -1  -9  18    9.64    0.83
   1   9 -18    9.56    0.76
  -1  -9  18   10.22    0.82
  -1  -9  18   10.53    1.03
  -1   9  18   10.11    0.78
   1   9 -18    9.10    0.73
   1  -9 -18   10.91    0.91
  -1   9  18    9.08    0.66
   1   9 -18    9.40    0.90
   1  -9 -18   10.90    1.18
   1  -9 -17   11.72    0.74
  -1  -9  17   11.17    0.85
  -1  -9  17   11.06    0.92
  -1   9  17   11.40    0.77
   1  -9 -17   11.55    0.96
   1   9 -17   11.81    0.85
  -1  -9  17   13.07    1.16
  -1   9  17   11.51    0.84
  -1  -9  17   12.61    0.96
   1   9 -17   12.93    1.06
   1   9 -17   11.63    0.96
   1  -9 -17   14.07    1.37
   1   9 -17   11.50    1.03
  -1  -9  16   24.92    1.51
   1  -9 -16   26.67    1.92
   1  -9 -16   25.86    1.13
  -1  -9  16   22.59    1.27
  -1   9  16   26.08    1.42
  -1  -9  16   26.03    1.42
   1  -9 -16   23.43    1.42
  -1   9  16   25.96    1.27
  -1   9  16   24.35    1.16
   1   9 -16   22.82    1.21
   1   9 -16   24.47    1.42
   1  -9 -16   22.81    1.25
   1   9 -16   24.66    1.50
   1  -9 -16   25.73    1.87
   1   9 -16   24.79    1.52
  -1  -9  15   20.42    1.36
  -1   9  15   20.39    1.22
   1   9 -15   19.50    1.08
  -1   9  15   19.15    1.08
   1   9 -15   19.86    1.33
   1   9 -15   18.48    1.25
   1   9 -15   20.83    1.29
   1  -9 -15   19.67    1.67
   1  -9 -15   20.96    1.19
  -1  -9  14    7.51    0.80
  -1   9  14    7.77    0.70
   1   9 -14    7.30    0.62
  -1   9  14    8.27    0.66
  -1   9  14    6.74    0.68
   1   9 -14    7.24    0.71
   1  -9 -14    6.95    0.66
   1   9 -14    7.12    0.75
   1  -9 -14    7.48    1.00
  -1   9  14    6.99    0.73
   1   9 -14    6.64    0.71
  -1  -9  13    0.22    0.23
  -1   9  13   -0.04    0.20
  -1   9  13    0.16    0.15
   1   9 -13    0.25    0.21
   1   9 -13    0.31    0.23
  -1   9  13    0.49    0.25
   1   9 -13    0.16    0.17
   1   9 -13    0.21    0.22
   1  -9 -13    0.10    0.40
   1   9 -13   -0.13    0.19
  -1   9  13   -0.04    0.19
   1  -9 -13    0.19    0.17
  -1  -9  12    4.86    0.63
  -1   9  12    4.31    0.48
   1   9 -12    4.42    0.44
  -1   9  12    4.41    0.51
   1   9 -12    4.00    0.49
   1  -9 -12    4.87    0.54
   1   9 -12    4.03    0.51
   1   9 -12    3.87    0.46
  -1   9  12    4.10    0.51
   1  -9 -12    3.20    0.62
  -1   9  11    4.67    0.48
  -1  -9  11    4.62    0.59
  -1   9  11    4.34    0.48
  -1   9  11    4.60    0.52
   1   9 -11    4.25    0.47
   1   9 -11    4.87    0.52
   1   9 -11    4.88    0.52
   1  -9 -11    3.59    0.45
   1  -9 -11    3.68    0.64
  -1   9  10    5.61    0.48
  -1  -9  10    5.66    0.61
   1  -9 -10    5.62    0.53
   1   9 -10    4.89    0.48
  -1   9  10    5.30    0.53
   1   9 -10    5.40    0.53
   1  -9 -10    4.85    0.70
  -1   9   9    2.61    0.32
  -1  -9   9    2.61    0.43
   1  -9  -9    2.74    0.38
   1  -9  -9    1.91    0.39
   1   9  -9    2.51    0.33
   1   9  -9    2.35    0.32
   1   9  -9    2.48    0.34
  -1   9   8    3.08    0.31
  -1  -9   8    3.55    0.47
  -1  -9   8    2.89    0.36
   1   9  -8    3.30    0.35
   1   9  -8    3.43    0.38
   1   9  -8    3.01    0.34
   1  -9  -8    3.16    0.36
  -1   9   8    3.04    0.38
  -1   9   7   30.49    1.04
  -1  -9   7   29.36    0.98
  -1  -9   7   33.45    1.43
  -1  -9   7   30.05    1.19
   1   9  -7   31.99    1.12
   1  -9  -7   30.56    1.18
   1   9  -7   31.83    1.13
   1   9  -7   31.89    1.14
  -1   9   7   31.08    1.19
   1   9  -7   29.80    1.40
  -1   9   7   31.95    1.21
  -1  -9   6   76.22    1.92
  -1   9   6   77.04    1.92
  -1  -9   6   79.09    2.18
   1  -9  -6   80.67    2.67
  -1  -9   6   84.12    2.49
  -1  -9   6   69.81    2.17
   1   9  -6   81.98    2.06
  -1   9   6   84.54    2.29
  -1   9   6   78.18    2.13
   1  -9  -6   78.48    2.14
   1   9  -6   79.37    2.03
   1   9  -6   77.58    2.48
   1   9  -6   79.08    2.05
   1  -9  -5   36.45    0.99
  -1   9   5   34.35    1.02
  -1  -9   5   35.35    1.08
   1   9  -5   34.21    1.38
   1  -9  -5   32.04    0.99
  -1  -9   5   37.26    1.26
  -1  -9   5   31.87    1.27
  -1  -9   5   35.50    1.45
   1  -9  -5   39.39    1.62
  -1  -9   5   32.31    1.10
  -1   9   5   38.88    1.38
   1   9  -5   37.43    1.15
   1  -9  -5   38.01    1.24
   1  -9  -5   34.28    1.33
  -1   9   5   37.74    1.23
   1   9  -5   35.86    1.51
   1   9  -5   35.66    1.12
   1   9  -5   36.73    1.05
   1   9  -5   36.86    1.14
  -1   9   4   17.12    0.60
   1   9  -4   17.18    0.89
   1   9  -4   17.04    1.08
   1  -9  -4   16.59    0.61
  -1  -9   4   17.63    0.68
  -1  -9   4   18.80    0.91
   1  -9  -4   17.32    0.61
  -1  -9   4   18.53    0.79
  -1  -9   4   16.63    0.69
  -1  -9   4   15.95    0.80
   1   9  -4   19.44    1.19
   1  -9  -4   16.79    0.81
  -1  -9   4   15.17    0.89
   1  -9  -4   18.29    1.02
   1  -9  -4   17.63    0.76
   1   9  -4   17.19    0.68
   1   9  -4   19.14    0.70
   1   9  -4   17.20    0.69
  -1   9   4   16.61    0.69
  -1   9   4   17.72    0.76
  -1   9   4   17.53    0.76
  -1  -9   3   21.67    0.93
   1   9  -3   20.26    0.96
   1  -9  -3   21.31    0.85
   1  -9  -3   19.70    0.99
   1  -9  -3   20.55    0.69
  -1   9   3   20.29    0.78
   1  -9  -3   21.53    0.69
   1   9  -3   20.17    1.14
  -1  -9   3   20.94    0.75
   1  -9  -3   19.26    1.02
  -1  -9   3   20.08    0.77
   1   9  -3   18.12    1.12
  -1  -9   3   21.91    0.82
  -1  -9   3   20.40    0.87
   1  -9  -3   20.67    0.77
   1  -9  -3   21.15    0.86
  -1  -9   3   21.96    0.84
  -1   9   3   20.10    0.77
   1  -9  -3   20.26    0.82
   1   9  -3   20.90    0.73
   1   9  -3   20.90    0.74
  -1   9   3   20.74    0.84
   1   9  -3   22.51    1.05
  -1   9   3   21.02    0.81
   1  -9  -2    9.50    0.64
   1  -9  -2    9.72    0.43
   1  -9  -2   10.25    0.55
   1   9  -2   10.66    0.84
  -1   9   2    9.88    0.54
  -1  -9   2    9.94    0.48
  -1   9   2   10.98    0.77
  -1   9   2    9.63    0.53
  -1  -9   2    9.33    0.62
  -1   9   2    9.88    0.66
   1   9  -2    9.09    0.70
  -1  -9   2   10.23    0.86
   1  -9  -2   10.29    0.45
  -1  -9   2   10.43    0.58
   1  -9  -2    9.62    0.88
  -1  -9   2    9.84    0.51
  -1  -9   2    9.23    0.50
   1  -9  -2    9.54    0.51
   1  -9  -2    9.31    0.48
   1   9  -2    9.52    0.68
  -1  -9   2   10.12    0.54
   1  -9  -2    9.23    0.54
   1  -9  -2    9.34    0.67
  -1  -9   2    9.64    0.49
  -1   9   2    9.75    0.51
   1   9  -2    9.99    0.45
  -1   9   2    9.35    0.47
  -1   9   2    9.00    0.57
  -1   9   2   10.07    0.66
   1   9  -2    9.51    0.44
  -1   9   2    9.13    0.54
   1   9  -2    8.97    0.64
  -1   9   1    8.01    0.50
  -1  -9   1    7.49    0.45
  -1   9   1    8.50    0.67
  -1   9   1    9.05    0.70
  -1  -9   1    7.80    0.42
   1  -9  -1    7.96    0.59
  -1   9   1    7.69    0.55
  -1  -9   1    7.03    0.65
   1   9  -1    8.12    0.71
  -1  -9   1    8.09    0.59
   1  -9  -1    7.52    0.56
  -1   9   1    7.86    0.50
   1  -9  -1    7.94    0.76
   1  -9  -1    8.16    0.40
   1  -9  -1    7.43    0.46
   1  -9  -1    8.36    0.39
  -1  -9   1    7.86    0.46
  -1  -9   1    7.37    0.42
   1   9  -1    6.20    0.49
   1  -9  -1    7.83    0.43
   1  -9  -1    7.11    0.47
  -1  -9   1    6.94    0.45
   1  -9  -1    7.57    0.42
  -1  -9   1    7.69    0.43
  -1   9   1    8.36    0.58
  -1   9   1    8.42    0.46
  -1   9   1    8.15    0.38
   1   9  -1    7.33    0.36
   1   9  -1    8.02    0.53
  -1   9   1    8.34    0.61
  -1  -9   0    8.39    0.48
  -1   9   0    7.83    0.53
  -1   9   0    8.72    0.59
  -1   9   0    8.25    0.66
  -1  -9   0    8.20    0.46
  -1  -9   0    7.69    0.64
  -1  -9   0    7.75    0.42
   1  -9   0    8.81    0.42
   1   9   0    8.69    0.62
   1  -9   0    8.17    0.40
   1  -9   0    8.71    0.58
  -1  -9   0    7.09    0.59
  -1   9   0    8.02    0.53
  -1   9   0    8.11    0.55
  -1   9   0    8.28    0.68
   1  -9   0    8.45    0.48
   1   9   0    7.14    0.50
  -1  -9   0    8.67    0.49
   1  -9   0    7.78    0.50
  -1  -9   0    8.17    0.45
  -1  -9   0    8.74    0.56
   1  -9   0    8.49    0.45
   1   9   0    8.03    0.37
   1   9   0    7.81    0.62
  -1   9   0    8.71    0.63
   1   9   0    9.31    0.60
  -1   9   0    8.93    0.35
  -1   9  -1    0.62    0.17
  -1  -9  -1    0.36    0.18
  -1  -9  -1    0.81    0.14
   1  -9   1    0.52    0.12
   1   9   1    0.79    0.23
   1   9   1    0.60    0.21
   1  -9   1    0.70    0.15
  -1  -9  -1    0.51    0.14
  -1   9  -1    0.83    0.21
  -1   9  -1    0.74    0.19
  -1  -9  -1    0.74    0.15
  -1   9  -1    0.67    0.17
  -1   9  -1    0.54    0.16
  -1   9  -1    0.80    0.24
  -1   9  -1    1.17    0.25
  -1  -9  -1    0.35    0.19
  -1   9  -1    0.65    0.25
  -1  -9  -1    0.50    0.20
  -1  -9  -1    0.67    0.16
  -1  -9  -1    0.64    0.19
   1  -9   1    0.58    0.14
   1  -9   1    0.77    0.20
  -1   9  -1    0.70    0.20
   1   9   1    0.81    0.23
   1   9   1    0.60    0.10
   1   9   1    0.76    0.20
  -1  -9  -1    0.52    0.14
   1   9   1    0.51    0.20
  -1   9  -2    5.56    0.59
   1   9   2    5.46    0.35
   1  -9   2    4.98    0.37
  -1   9  -2    5.85    0.63
  -1   9  -2    5.17    0.41
  -1   9  -2    6.49    0.68
  -1  -9  -2    6.02    0.64
  -1  -9  -2    5.22    0.37
  -1  -9  -2    5.46    0.34
  -1   9  -2    5.81    0.48
   1  -9   2    5.39    0.34
   1  -9   2    4.03    0.45
  -1  -9  -2    5.54    0.41
   1  -9   2    5.39    0.40
   1  -9   2    5.94    0.47
   1  -9   2    5.31    0.36
  -1  -9  -2    5.70    0.48
  -1  -9  -2    4.28    0.43
  -1   9  -2    5.33    0.50
   1   9   2    5.02    0.46
   1   9   2    5.25    0.45
  -1  -9  -2    5.34    0.39
  -1   9  -3    0.18    0.11
  -1   9  -3    0.11    0.12
  -1  -9  -3    0.19    0.11
  -1   9  -3    0.10    0.34
  -1  -9  -3    0.08    0.08
   1  -9   3    0.04    0.11
   1  -9   3    0.36    0.14
  -1  -9  -3    0.18    0.12
   1  -9   3    0.32    0.15
  -1  -9  -3    0.10    0.10
   1  -9   3    0.06    0.21
  -1  -9  -3    0.00    0.19
   1   9   3    0.02    0.12
  -1  -9  -3    0.16    0.11
   1   9   3    0.13    0.13
   1   9   3    0.13    0.12
  -1   9  -3    0.12    0.12
   1   9   4   36.95    1.09
  -1  -9  -4   37.17    1.06
   1  -9   4   36.97    1.66
   1  -9   4   38.54    1.28
  -1   9  -4   38.86    1.37
   1  -9   4   32.49    1.41
   1  -9   4   36.20    1.06
   1  -9   4   36.78    1.22
   1  -9   4   35.69    1.48
  -1   9  -4   33.32    1.46
   1   9   4   38.66    1.09
  -1  -9  -4   36.86    1.28
   1   9   4   35.91    1.26
  -1   9  -4   36.23    1.52
  -1  -9  -5   32.46    0.98
   1  -9   5   36.07    1.27
   1   9   5   31.97    1.05
   1  -9   5   32.80    1.16
   1  -9   5   32.25    1.45
   1  -9   5   33.47    1.01
   1  -9   5   30.85    1.42
   1   9   5   33.32    1.22
  -1  -9  -5   34.16    1.25
  -1   9  -5   29.05    1.39
  -1   9  -5   33.89    1.39
   1   9   5   34.61    1.17
  -1   9  -5   34.24    1.08
   1   9   6   27.38    0.96
   1  -9   6   27.41    1.14
   1  -9   6   22.62    1.25
   1  -9   6   24.51    0.98
   1  -9   6   25.81    1.31
  -1   9  -6   26.48    0.95
  -1   9  -6   22.37    1.22
   1   9   6   24.04    0.98
  -1   9  -6   26.18    0.95
  -1  -9  -6   25.53    1.09
   1   9   7    0.59    0.16
   1  -9   7    0.74    0.22
   1  -9   7    0.73    0.30
   1  -9   7    0.97    0.22
   1  -9   7    0.94    0.32
  -1  -9  -7    0.99    0.24
   1   9   7    0.93    0.22
  -1   9  -7    0.74    0.17
   1   9   7    0.80    0.17
  -1   9  -7    1.03    0.21
   1   9   8   25.44    1.03
   1  -9   8   27.01    1.43
   1  -9   8   25.07    1.04
  -1   9  -8   26.29    1.07
  -1  -9  -8   26.82    1.19
  -1   9  -8   26.39    1.03
   1   9   8   25.51    1.10
   1   9   8   26.12    1.17
   1   9   9    0.55    0.18
   1  -9   9    0.71    0.30
   1  -9   9    0.54    0.15
  -1   9  -9    0.43    0.15
   1   9   9    0.31    0.17
  -1  -9  -9    0.64    0.21
  -1   9  -9    0.44    0.16
   1   9  10    1.49    0.27
   1  -9  10    1.28    0.32
   1  -9  10    1.04    0.31
   1  -9  10    1.16    0.24
  -1   9 -10    1.54    0.29
  -1   9 -10    1.42    0.29
  -1   9 -10    1.09    0.24
  -1   9 -10    1.67    0.31
  -1  -9 -10    1.01    0.35
  -1   9 -10    1.28    0.25
   1   9  10    1.80    0.33
  -1  -9 -10    1.50    0.34
   1   9  11    3.85    0.45
   1  -9  11    3.70    0.59
  -1   9 -11    3.77    0.47
  -1   9 -11    3.73    0.44
   1   9  11    3.96    0.49
  -1  -9 -11    3.76    0.66
  -1   9 -11    3.95    0.45
  -1   9 -11    3.79    0.43
  -1   9 -11    3.76    0.45
  -1  -9 -11    4.07    0.48
   1  -9  12    0.82    0.33
   1   9  12    0.96    0.25
   1  -9  12    1.80    0.45
   1   9  12    0.99    0.25
  -1   9 -12    1.29    0.27
   1   9  12    0.93    0.27
  -1  -9 -12    1.13    0.32
  -1   9 -12    1.23    0.31
  -1   9 -12    0.88    0.26
  -1  -9 -12    0.24    0.38
  -1   9 -12    1.16    0.30
  -1   9 -12    1.03    0.29
   1  -9  13    0.63    0.31
   1  -9  13   -0.26    0.34
   1   9  13   -0.21    0.28
   1   9  13    0.19    0.15
   1   9  13    0.07    0.18
  -1   9 -13    0.00    0.19
  -1  -9 -13    0.21    0.23
  -1   9 -13    0.49    0.30
  -1   9 -13   -0.07    0.21
  -1  -9 -13   -0.43    0.47
  -1   9 -13    0.53    0.24
   1   9  13    0.02    0.20
   1  -9  14    0.95    0.38
   1  -9  14    0.70    0.31
   1   9  14    0.63    0.26
  -1   9 -14    0.70    0.24
   1   9  14    0.80    0.24
   1   9  14    0.74    0.26
  -1   9 -14    0.57    0.28
  -1  -9 -14    0.85    0.28
  -1   9 -14    0.42    0.26
   1   9  14    0.94    0.29
  -1  -9 -14    1.02    0.32
  -1   9 -14    0.99    0.34
   1  -9  15    0.93    0.42
   1   9  15    0.96    0.30
  -1   9 -15    0.89    0.33
   1   9  15    0.46    0.23
   1   9  15    0.34    0.24
  -1   9 -15    0.98    0.34
  -1   9 -15    0.66    0.32
  -1   9 -15    0.90    0.34
  -1  -9 -15   -0.10    0.57
  -1  -9 -15    0.46    0.24
  -1  -9 -16   18.38    0.93
   1  -9  16   16.77    1.10
   1  -9  16   17.26    1.11
   1  -9  16   16.02    0.98
  -1  -9 -16   19.35    1.39
  -1   9 -16   19.46    1.09
   1   9  16   18.03    1.01
   1   9  16   18.13    1.04
  -1   9 -16   16.65    0.96
  -1   9 -16   16.16    1.20
  -1  -9 -16   18.99    1.75
  -1   9 -16   17.53    1.23
  -1  -9 -16   15.30    1.03
  -1   9 -16   17.44    1.22
  -1  -9 -17    0.55    0.18
   1  -9  17    1.31    0.36
   1  -9  17    0.70    0.32
  -1  -9 -17    0.60    0.26
   1  -9  17    0.35    0.22
   1   9  17    0.62    0.20
  -1   9 -17    0.55    0.27
   1   9  17    0.61    0.25
  -1   9 -17    0.94    0.25
  -1  -9 -17    0.35    0.30
  -1   9 -17    0.35    0.21
  -1  -9 -17    1.07    0.43
  -1   9 -17    0.42    0.24
  -1  -9 -18    0.43    0.19
  -1  -9 -18    0.34    0.18
   1  -9  18    0.31    0.23
   1   9  18    0.06    0.20
   1  -9  18   -0.28    0.30
   1   9  18    0.00    0.20
  -1  -9 -18    0.19    0.31
  -1   9 -18    0.12    0.18
  -1   9 -18   -0.10    0.23
  -1   9 -18   -0.36    0.35
  -1   9 -18   -0.02    0.25
  -1  -9 -19    0.91    0.20
  -1   9 -19    1.00    0.23
  -1  -9 -19    1.39    0.38
  -1   9 -19    0.60    0.22
   1   9  19    1.13    0.27
   1  -9  19    0.52    0.33
   1   9  19    0.97    0.24
   1   9  19    1.37    0.33
  -1   9 -19    0.96    0.29
   1  -9  19    0.52    0.24
  -1  -9 -20   -0.01    0.13
   1   9  20   -0.32    0.28
   1   9  20   -0.14    0.24
   1   9  20    0.05    0.22
  -1  -9 -20    0.08    0.15
   1   9  20    0.03    0.14
  -1   9 -20   -0.20    0.20
   1   9  20    0.21    0.18
  -1   9 -20    0.14    0.21
  -1  -9 -20    0.23    0.24
   1  -9  20    0.16    0.26
  -1   9 -20    0.24    0.17
  -1  -9 -20    0.08    0.10
   1  -9  20   -0.04    0.19
   1   9  21    4.50    0.49
  -1  -9 -21    4.83    0.37
   1  -9  21    4.39    0.48
  -1   9 -21    5.14    0.42
   1   9  21    3.48    0.33
   1   9  21    4.44    0.42
  -1  -9 -21    4.27    0.42
  -1   9 -21    4.48    0.32
  -1  -9 -21    4.19    0.35
   1  -9  21    4.42    0.42
  -1   9 -21    4.70    0.36
   1  -9  22    6.25    0.42
  -1   9 -22    7.25    0.38
  -1   9 -22    6.96    0.35
  -1  10  22    2.34    0.30
  -1  10  22    2.57    0.27
   1 -10 -22    1.82    0.20
  -1 -10  22    1.82    0.26
   1  10 -22    2.21    0.23
   1  10 -22    2.19    0.21
  -1  10  21    0.40    0.22
   1 -10 -21    0.61    0.17
  -1  10  21    0.84    0.28
   1 -10 -21    1.04    0.27
  -1  10  21    0.83    0.21
   1 -10 -21    0.45    0.15
   1  10 -21    0.99    0.22
  -1 -10  21    0.60    0.24
   1 -10 -21    0.57    0.12
  -1 -10  21    0.67    0.21
   1  10 -21    0.73    0.19
   1 -10 -20   -0.15    0.14
   1  10 -20   -0.04    0.17
   1 -10 -20    0.24    0.17
   1 -10 -20    0.74    0.31
  -1  10  20   -0.01    0.22
   1  10 -20    0.03    0.15
  -1  10  20    0.15    0.16
  -1 -10  20    0.32    0.29
  -1 -10  20   -0.04    0.21
   1 -10 -20    0.28    0.12
   1  10 -20    0.13    0.16
   1 -10 -19    2.29    0.32
   1 -10 -19    2.32    0.27
  -1 -10  19    1.83    0.39
   1  10 -19    2.33    0.39
   1  10 -19    2.36    0.36
  -1  10  19    2.52    0.33
   1 -10 -19    2.92    0.39
   1 -10 -19    2.59    0.45
  -1 -10  19    3.29    0.56
  -1  10  19    2.85    0.43
  -1  10  19    3.45    0.43
   1 -10 -18    3.42    0.38
  -1 -10  18    3.03    0.48
  -1 -10  18    3.55    0.46
  -1 -10  18    3.75    0.63
  -1  10  18    3.80    0.48
   1  10 -18    3.68    0.49
  -1  10  18    3.86    0.42
   1 -10 -18    4.37    0.59
   1  10 -18    3.17    0.44
   1  10 -18    4.37    0.58
   1 -10 -18    3.61    0.66
   1 -10 -17   12.22    0.74
  -1 -10  17   10.21    0.89
  -1  10  17   12.47    0.86
   1  10 -17   11.36    0.82
  -1 -10  17   12.46    1.12
   1 -10 -17   10.40    0.94
  -1 -10  17   11.50    0.90
  -1  10  17   10.93    0.73
   1 -10 -17   11.32    1.28
   1  10 -17   10.43    0.96
   1 -10 -16   26.78    1.95
  -1 -10  16   27.31    1.23
   1 -10 -16   29.47    1.21
  -1 -10  16   24.35    1.50
  -1 -10  16   32.61    1.75
  -1  10  16   28.91    1.49
  -1 -10  16   27.70    1.48
   1  10 -16   28.48    1.33
  -1  10  16   29.96    1.37
   1 -10 -16   29.02    1.61
  -1 -10  16   28.18    1.72
  -1 -10  16   28.64    1.50
  -1  10  16   27.91    1.28
   1 -10 -16   31.25    2.08
   1  10 -16   26.26    1.57
   1 -10 -16   25.71    1.35
   1  10 -16   26.27    1.59
   1 -10 -15   11.34    1.28
  -1 -10  15   11.93    1.02
  -1 -10  15   15.76    1.20
  -1  10  15   13.09    0.96
   1  10 -15   12.37    0.83
  -1  10  15   11.68    0.82
   1  10 -15   11.98    1.03
   1 -10 -15   11.98    0.89
   1  10 -15   12.78    1.05
   1 -10 -15   13.30    1.32
  -1  10  15   12.12    0.99
  -1 -10  14    1.34    0.34
   1 -10 -14    2.12    0.62
  -1  10  14    2.40    0.42
  -1  10  14    1.43    0.27
  -1  10  14    1.39    0.31
   1  10 -14    1.86    0.34
   1 -10 -14    1.60    0.53
   1  10 -14    1.33    0.33
  -1  10  14    1.40    0.29
  -1  10  14    1.51    0.34
   1 -10 -14    2.12    0.38
   1  10 -14    1.22    0.37
  -1 -10  13    0.92    0.30
  -1  10  13    0.10    0.15
  -1  10  13    0.29    0.18
  -1  10  13    0.31    0.17
   1  10 -13    0.52    0.20
   1 -10 -13    0.68    0.40
   1 -10 -13    0.23    0.17
  -1  10  13    0.41    0.14
   1  10 -13    0.00    0.21
  -1  10  13    0.19    0.17
   1  10 -13    0.33    0.21
   1  10 -13    0.08    0.26
   1  10 -13    0.07    0.24
  -1 -10  12    0.05    0.21
  -1  10  12    0.32    0.19
   1  10 -12    0.28    0.16
  -1  10  12    0.20    0.15
  -1  10  12    0.07    0.13
   1 -10 -12   -0.02    0.19
   1  10 -12    0.38    0.26
  -1  10  12    0.34    0.19
   1  10 -12    0.31    0.27
   1 -10 -12    0.69    0.41
  -1  10  11    2.36    0.35
  -1 -10  11    2.12    0.41
  -1  10  11    2.52    0.38
   1  10 -11    2.27    0.37
   1  10 -11    2.06    0.37
  -1  10  11    2.15    0.39
   1 -10 -11    2.33    0.41
   1 -10 -11    2.09    0.47
  -1  10  10    0.93    0.23
  -1 -10  10    0.63    0.25
   1 -10 -10    0.86    0.34
   1  10 -10    0.95    0.27
  -1  10  10    0.84    0.22
   1  10 -10    0.79    0.26
   1 -10 -10    0.92    0.27
  -1  10  10    0.77    0.22
  -1  10   9    6.98    0.51
  -1 -10   9    6.14    0.64
   1 -10  -9    7.04    0.59
   1  10  -9    6.42    0.54
   1 -10  -9    6.06    0.71
   1  10  -9    6.80    0.55
   1  10  -9    7.30    0.58
  -1  10   8    0.94    0.19
  -1 -10   8    1.04    0.29
   1 -10  -8    1.37    0.43
  -1 -10   8    1.13    0.22
   1 -10  -8    1.05    0.27
  -1  10   8    0.97    0.23
   1  10  -8    0.71    0.22
   1  10  -8    1.17    0.26
   1  10  -8    1.08    0.24
   1 -10  -7    8.39    0.45
  -1 -10   7    7.81    0.47
  -1  10   7    8.49    0.49
  -1 -10   7    9.20    0.63
  -1 -10   7    7.61    0.67
  -1 -10   7    6.53    0.57
   1 -10  -7    9.10    0.88
   1 -10  -7    8.45    0.60
  -1  10   7    8.94    0.61
   1  10  -7    8.26    0.55
   1  10  -7    8.15    0.55
  -1  10   7    8.16    0.59
   1  10  -7    8.17    0.54
   1 -10  -6   63.90    1.65
  -1  10   6   68.66    1.73
  -1 -10   6   64.63    1.74
  -1 -10   6   67.06    2.23
   1 -10  -6   68.93    2.46
  -1 -10   6   65.46    1.97
  -1 -10   6   61.60    2.00
   1  10  -6   61.52    2.30
   1  10  -6   67.27    1.86
   1  10  -6   66.89    1.83
  -1  10   6   72.79    2.16
   1  10  -6   73.45    1.90
  -1  10   6   65.29    1.94
   1 -10  -6   66.79    1.97
  -1  10   6   65.58    1.95
   1 -10  -5    0.02    0.10
  -1 -10   5    0.19    0.11
  -1  10   5   -0.03    0.11
   1 -10  -5   -0.04    0.07
  -1 -10   5    0.21    0.22
  -1 -10   5   -0.25    0.23
  -1 -10   5    0.31    0.15
  -1 -10   5    0.08    0.14
   1 -10  -5   -0.01    0.25
  -1 -10   5    0.15    0.17
  -1  10   5    0.07    0.13
   1 -10  -5    0.12    0.15
   1  10  -5    0.17    0.12
  -1  10   5    0.04    0.11
   1  10  -5    0.10    0.13
   1  10  -5   -0.05    0.20
   1  10  -5    0.31    0.14
   1  10  -5    0.12    0.08
  -1  10   5    0.10    0.13
   1 -10  -4   62.98    1.58
   1  10  -4   63.32    2.05
  -1 -10   4   69.59    2.07
   1  10  -4   67.07    2.46
  -1 -10   4   63.63    1.68
   1 -10  -4   63.43    1.58
   1 -10  -4   62.86    1.92
   1 -10  -4   63.74    1.73
  -1 -10   4   59.83    1.89
  -1 -10   4   68.53    1.86
  -1 -10   4   54.57    2.00
  -1 -10   4   61.59    1.73
   1 -10  -4   65.19    2.23
  -1  10   4   68.20    1.85
   1  10  -4   64.56    1.69
   1 -10  -4   64.12    1.83
   1  10  -4   63.25    1.69
  -1  10   4   68.15    1.84
  -1  10   4   63.95    1.72
  -1  10   4   65.21    2.07
   1  10  -4   65.45    1.71
  -1  10   3    1.04    0.18
   1 -10  -3    0.96    0.15
  -1 -10   3    1.11    0.16
   1 -10  -3    0.99    0.15
  -1 -10   3    1.08    0.22
   1  10  -3    1.33    0.27
   1 -10  -3    0.82    0.18
   1  10  -3    1.33    0.33
  -1 -10   3    1.12    0.18
   1 -10  -3    0.89    0.18
  -1 -10   3    0.91    0.17
   1 -10  -3    0.78    0.24
  -1 -10   3    0.71    0.20
   1 -10  -3    0.82    0.20
   1  10  -3    0.80    0.29
  -1 -10   3    0.70    0.17
   1 -10  -3    0.58    0.15
  -1  10   3    0.66    0.15
  -1  10   3    0.67    0.17
  -1  10   3    0.84    0.21
   1 -10  -3    0.88    0.20
   1  10  -3    1.12    0.17
   1  10  -3    0.70    0.14
  -1  10   3    0.70    0.14
  -1  10   3    0.71    0.22
  -1  10   3    0.75    0.17
  -1 -10   2    1.95    0.22
   1 -10  -2    1.84    0.20
   1  10  -2    1.85    0.32
   1 -10  -2    1.70    0.29
   1 -10  -2    2.00    0.20
  -1 -10   2    2.29    0.33
  -1  10   2    1.79    0.24
  -1  10   2    2.19    0.26
   1 -10  -2    1.83    0.25
  -1 -10   2    1.93    0.27
   1  10  -2    1.86    0.30
  -1 -10   2    1.60    0.23
   1 -10  -2    1.67    0.32
  -1 -10   2    2.08    0.28
   1 -10  -2    2.10    0.28
  -1 -10   2    2.12    0.25
   1 -10  -2    1.74    0.22
   1 -10  -2    1.99    0.24
  -1  10   2    1.93    0.24
  -1  10   2    1.78    0.29
   1  10  -2    1.66    0.19
  -1  10   2    3.02    0.33
  -1  10   2    2.03    0.25
  -1  10   2    1.86    0.31
   1 -10  -2    1.94    0.25
   1  10  -2    1.94    0.20
  -1  10   1    0.85    0.20
   1 -10  -1    0.59    0.12
   1 -10  -1    0.80    0.18
   1 -10  -1    0.87    0.19
  -1  10   1    0.60    0.17
   1 -10  -1    0.69    0.13
  -1 -10   1    0.64    0.14
  -1 -10   1    0.61    0.15
  -1 -10   1    0.65    0.17
  -1  10   1    0.70    0.17
  -1 -10   1    0.65    0.14
   1 -10  -1    0.61    0.13
  -1 -10   1    0.64    0.17
   1 -10  -1    0.52    0.15
  -1 -10   1    0.69    0.18
   1  10  -1    0.58    0.18
   1 -10  -1    0.60    0.15
  -1  10   1    0.50    0.15
  -1  10   1    0.56    0.23
  -1  10   1    0.51    0.18
  -1  10   1    0.87    0.21
   1  10  -1    0.68    0.21
   1  10  -1    0.75    0.13
   1  10  -1    0.46    0.11
  -1  10   0    8.36    0.60
  -1 -10   0    8.15    0.45
   1 -10   0    8.83    0.43
  -1 -10   0    8.92    0.73
  -1  10   0    8.90    0.60
  -1 -10   0    8.47    0.50
   1 -10   0    8.88    0.61
   1 -10   0    8.53    0.44
  -1  10   0    8.07    0.57
   1 -10   0    8.32    0.50
   1 -10   0    8.81    0.55
   1 -10   0    8.20    0.47
  -1 -10   0    7.89    0.48
   1  10   0    8.10    0.39
   1  10   0    8.52    0.61
   1  10   0    7.97    0.54
  -1  10   0    8.27    0.65
   1  10   0    8.33    0.67
  -1 -10  -1   29.88    1.05
  -1  10  -1   29.83    1.20
  -1 -10  -1   31.46    1.00
   1 -10   1   30.92    1.07
   1 -10   1   30.34    0.96
  -1 -10  -1   30.30    1.45
  -1 -10  -1   30.88    1.10
  -1 -10  -1   30.66    1.06
  -1 -10  -1   33.14    1.32
   1 -10   1   31.40    1.04
  -1 -10  -1   32.24    1.24
   1 -10   1   33.26    1.19
  -1 -10  -1   29.68    1.03
   1  10   1   31.24    1.24
   1  10   1   32.03    1.31
  -1  10  -1   32.53    1.38
   1  10   1   31.26    1.31
  -1  10  -2    4.46    0.41
  -1 -10  -2    5.32    0.42
  -1 -10  -2    4.90    0.34
   1 -10   2    5.34    0.35
  -1 -10  -2    4.61    0.37
  -1 -10  -2    4.76    0.36
   1 -10   2    5.20    0.40
  -1 -10  -2    4.48    0.46
  -1 -10  -2    5.22    0.48
   1 -10   2    5.42    0.48
   1 -10   2    5.34    0.38
  -1 -10  -2    4.85    0.38
  -1  10  -2    5.13    0.53
   1  10   2    5.60    0.50
   1  10   2    4.93    0.48
   1  10   2    5.03    0.44
   1 -10   3  136.21    3.13
  -1 -10  -3  120.51    3.01
  -1 -10  -3  130.01    2.89
  -1 -10  -3  131.08    3.21
  -1 -10  -3  129.84    3.41
   1 -10   3  133.26    3.12
   1 -10   3  132.43    3.36
  -1 -10  -3  130.36    3.37
   1  10   3  129.31    3.24
  -1  10  -3  133.08    3.58
   1  10   3  132.59    3.18
   1  10   3  129.77    3.37
  -1 -10  -3  131.10    3.15
  -1 -10  -4   32.96    1.33
  -1 -10  -4   32.45    1.04
   1  10   4   37.14    1.10
   1 -10   4   36.88    1.30
   1 -10   4   34.43    1.46
  -1 -10  -4   35.76    1.47
   1 -10   4   35.22    1.24
  -1  10  -4   37.08    1.59
  -1 -10  -4   36.70    1.31
   1  10   4   38.30    1.13
  -1  10  -4   35.73    1.53
   1  10   4   36.82    1.31
   1 -10   5   71.31    2.05
   1  10   5   68.05    1.78
  -1 -10  -5   65.39    1.68
   1 -10   5   64.62    1.71
   1 -10   5   60.32    2.23
   1 -10   5   65.95    2.26
   1 -10   5   69.84    1.95
   1  10   5   69.72    2.02
   1  10   5   66.67    1.92
  -1  10  -5   61.07    2.28
  -1 -10  -5   69.17    2.03
  -1  10  -5   70.92    1.80
  -1  10  -5   69.64    2.20
   1 -10   6  111.80    2.87
   1  10   6  105.82    2.52
   1 -10   6   99.15    3.03
   1 -10   6   90.24    3.02
   1 -10   6   99.89    2.61
   1  10   6   99.13    2.62
   1  10   6  100.96    2.70
  -1  10  -6   99.91    2.81
  -1 -10  -6  101.36    2.78
  -1  10  -6  105.15    2.54
  -1  10  -6   88.93    3.03
  -1  10  -6  107.69    2.53
   1  10   7   15.62    0.75
   1 -10   7   17.95    0.97
   1 -10   7   13.79    1.01
   1 -10   7   16.19    1.04
   1 -10   7   13.61    0.76
   1  10   7   15.65    0.82
  -1  10  -7   16.48    0.78
  -1  10  -7   16.26    0.77
  -1 -10  -7   16.38    0.91
   1  10   7   17.05    0.89
   1 -10   8   16.42    0.98
   1  10   8   16.22    0.80
   1 -10   8   14.58    0.80
   1 -10   8   14.09    1.03
   1  10   8   14.95    0.84
   1  10   8   15.32    0.90
  -1  10  -8   16.03    0.79
  -1 -10  -8   16.28    0.93
  -1  10  -8   15.86    0.80
  -1  10  -8   15.27    0.80
   1  10   9    0.84    0.20
   1 -10   9    0.58    0.24
   1 -10   9    0.79    0.30
   1 -10   9    0.64    0.18
   1  10   9    0.64    0.20
   1  10   9    0.91    0.25
  -1  10  -9    0.79    0.20
  -1  10  -9    0.97    0.21
  -1 -10  -9    1.01    0.28
   1  10  10   11.71    0.77
   1 -10  10   14.21    1.00
   1 -10  10   11.89    1.02
   1 -10  10   10.40    0.70
   1  10  10   12.39    0.85
  -1  10 -10   10.85    0.72
  -1  10 -10   12.25    0.78
   1  10  10   10.24    0.78
  -1  10 -10   12.48    0.77
  -1 -10 -10   11.34    0.84
  -1  10 -10   11.66    0.75
  -1  10 -10   12.30    0.77
   1 -10  11   18.76    1.22
   1  10  11   17.37    0.99
   1 -10  11   16.70    1.22
  -1  10 -11   17.72    0.99
   1  10  11   17.43    1.06
  -1 -10 -11   16.85    1.06
  -1  10 -11   18.77    1.03
  -1  10 -11   16.50    0.95
   1  10  11   16.53    1.02
  -1  10 -11   15.37    0.92
  -1  10 -11   16.73    0.96
   1 -10  12    0.37    0.33
   1 -10  12    0.48    0.26
   1  10  12    0.46    0.22
  -1  10 -12    0.31    0.19
   1  10  12    0.45    0.22
  -1  10 -12    0.35    0.18
  -1 -10 -12    0.18    0.20
  -1  10 -12    0.54    0.24
   1  10  12    0.23    0.19
  -1  10 -12    0.49    0.26
  -1  10 -12    0.34    0.22
   1 -10  13    1.61    0.50
   1  10  13    1.83    0.34
   1 -10  13    1.61    0.46
   1  10  13    1.06    0.27
   1  10  13    1.42    0.29
  -1  10 -13    1.32    0.29
  -1 -10 -13    1.64    0.47
  -1  10 -13    1.25    0.30
  -1  10 -13    1.13    0.30
   1  10  13    0.98    0.30
  -1 -10 -13    1.47    0.35
  -1  10 -13    1.57    0.40
   1 -10  14    5.23    0.73
   1 -10  14    6.72    0.81
   1  10  14    6.46    0.67
  -1  10 -14    5.73    0.56
   1  10  14    5.59    0.56
   1  10  14    5.30    0.55
   1  10  14    5.73    0.67
  -1  10 -14    5.18    0.64
  -1  10 -14    4.94    0.61
  -1 -10 -14    4.22    0.77
  -1  10 -14    6.08    0.67
  -1 -10 -14    6.28    0.67
   1 -10  15    3.17    0.56
  -1 -10 -15    3.29    0.38
   1 -10  15    3.00    0.47
   1 -10  15    2.65    0.39
   1 -10  15    2.74    0.53
   1  10  15    2.18    0.38
   1  10  15    3.18    0.43
  -1  10 -15    3.23    0.45
  -1 -10 -15    3.18    0.50
   1  10  15    3.48    0.47
   1  10  15    2.75    0.40
  -1  10 -15    2.72    0.49
  -1  10 -15    2.74    0.51
  -1  10 -15    2.60    0.49
   1  10  15    2.64    0.47
  -1 -10 -15    3.64    0.78
  -1 -10 -15    2.40    0.43
  -1 -10 -16   -0.03    0.13
   1 -10  16    0.19    0.27
   1 -10  16    0.03    0.23
  -1 -10 -16   -0.07    0.26
   1 -10  16   -0.14    0.22
  -1  10 -16    0.07    0.23
   1  10  16    0.01    0.18
  -1 -10 -16   -0.01    0.30
   1  10  16    0.13    0.21
   1 -10  16   -0.49    0.38
  -1  10 -16   -0.02    0.30
  -1  10 -16   -0.09    0.25
  -1 -10 -16    0.54    0.17
  -1  10 -16   -0.06    0.20
  -1 -10 -17    0.37    0.14
   1 -10  17    0.68    0.29
   1 -10  17    0.24    0.21
  -1 -10 -17    0.21    0.19
   1  10  17    0.37    0.19
  -1  10 -17    0.45    0.25
   1  10  17    0.10    0.19
  -1 -10 -17    0.42    0.37
   1 -10  17   -0.10    0.37
  -1  10 -17    0.49    0.28
  -1  10 -17    0.94    0.35
  -1 -10 -18    8.61    0.58
   1 -10  18    8.74    0.71
   1 -10  18    8.74    0.75
  -1 -10 -18    8.79    0.64
  -1  10 -18    7.80    0.66
   1  10  18    8.42    0.64
  -1 -10 -18    9.04    0.89
   1 -10  18    9.16    0.91
  -1  10 -18    8.61    0.61
   1  10  18    8.15    0.67
  -1  10 -18    8.87    0.82
  -1  10 -18    7.13    0.74
  -1 -10 -19    0.21    0.14
   1  10  19    0.11    0.16
  -1  10 -19    0.34    0.22
   1  10  19    0.24    0.19
  -1 -10 -19   -0.07    0.28
  -1  10 -19    0.52    0.24
   1  10  19    0.16    0.17
   1 -10  19    0.27    0.29
  -1 -10 -19    0.16    0.15
   1 -10  19    0.16    0.21
  -1 -10 -20   12.19    0.63
   1  10  20   13.80    0.83
   1  10  20   13.54    0.93
  -1 -10 -20   11.58    0.68
  -1  10 -20   12.77    0.74
   1  10  20   10.37    0.62
   1  10  20   11.69    0.77
   1  10  20   12.36    0.74
   1 -10  20   13.33    0.88
  -1  10 -20   12.03    0.70
  -1 -10 -20   12.68    0.81
   1 -10  20   12.20    0.77
  -1 -10 -20   11.84    0.53
   1  10  21    0.08    0.24
  -1 -10 -21    0.01    0.12
   1  10  21   -0.06    0.12
   1  10  21    0.21    0.18
  -1  10 -21    0.08    0.14
   1 -10  21   -0.18    0.17
  -1 -10 -21   -0.23    0.20
  -1 -10 -21    0.03    0.13
  -1  10 -21   -0.12    0.14
   1 -10  21    0.04    0.14
  -1  11  22    2.40    0.30
  -1 -11  22    2.25    0.24
   1  11 -22    1.88    0.18
  -1  11  21    0.25    0.20
  -1  11  21    0.31    0.23
  -1  11  21    0.09    0.13
  -1 -11  21   -0.06    0.21
   1 -11 -21    0.13    0.16
   1 -11 -21    0.06    0.12
   1  11 -21    0.01    0.14
   1  11 -21    0.11    0.12
   1 -11 -21    0.23    0.10
   1 -11 -20    0.86    0.19
  -1  11  20    1.07    0.30
   1  11 -20    0.76    0.21
  -1  11  20    0.86    0.21
   1  11 -20    1.04    0.25
   1 -11 -20    0.66    0.20
   1 -11 -20    1.12    0.30
  -1 -11  20    0.92    0.31
   1 -11 -20    1.11    0.17
  -1 -11  20    0.86    0.25
   1  11 -20    1.00    0.22
   1 -11 -19    2.75    0.33
  -1 -11  19    2.95    0.43
   1 -11 -19    2.92    0.29
   1  11 -19    3.05    0.39
  -1  11  19    3.24    0.39
  -1  11  19    3.34    0.43
  -1 -11  19    2.86    0.51
   1 -11 -19    3.39    0.47
   1 -11 -19    2.46    0.35
   1  11 -19    2.96    0.39
   1 -11 -18    1.36    0.26
  -1 -11  18    1.18    0.33
   1 -11 -18    0.86    0.31
   1  11 -18    1.06    0.29
   1 -11 -18    1.53    0.30
  -1  11  18    1.37    0.32
  -1 -11  18    1.69    0.48
   1  11 -18    1.09    0.29
   1 -11 -18    0.48    0.32
   1  11 -18    1.02    0.29
   1 -11 -17    0.06    0.14
  -1 -11  17    0.10    0.21
   1  11 -17    1.15    0.35
  -1 -11  17    0.17    0.37
  -1  11  17    0.23    0.18
  -1  11  17    0.28    0.22
   1 -11 -17    0.25    0.24
   1  11 -17    0.24    0.21
   1 -11 -17   -0.77    0.58
   1  11 -17    0.08    0.24
   1 -11 -16    9.28    0.64
  -1 -11  16    9.17    0.82
  -1  11  16    9.96    0.77
  -1  11  16    7.80    0.63
   1  11 -16    7.78    0.68
   1 -11 -16    8.64    0.87
  -1 -11  16    9.85    1.01
  -1 -11  16    8.69    0.78
   1  11 -16    8.94    0.90
   1  11 -16    8.48    0.88
   1 -11 -16    9.86    1.15
   1 -11 -16    8.51    0.76
  -1 -11  15    0.37    0.30
   1 -11 -15    0.44    0.18
  -1 -11  15    0.65    0.26
  -1  11  15    0.83    0.25
  -1 -11  15    0.91    0.32
  -1 -11  15    0.45    0.32
  -1 -11  15    0.73    0.42
  -1  11  15    0.58    0.21
  -1  11  15    0.32    0.21
   1 -11 -15    0.37    0.27
   1  11 -15    0.82    0.28
   1 -11 -15    0.64    0.25
  -1  11  15    0.44    0.22
   1  11 -15    1.06    0.37
   1 -11 -15    0.40    0.36
   1  11 -15    0.51    0.28
  -1 -11  14    1.37    0.35
   1 -11 -14    2.06    0.67
  -1  11  14    1.88    0.35
  -1 -11  14    1.98    0.45
   1  11 -14    1.71    0.33
  -1  11  14    2.14    0.36
  -1  11  14    1.93    0.35
   1 -11 -14    1.56    0.46
  -1  11  14    1.01    0.30
  -1  11  14    1.69    0.37
   1  11 -14    1.43    0.40
   1  11 -14    2.42    0.45
   1 -11 -14    1.73    0.35
   1 -11 -13    0.18    0.34
  -1 -11  13    0.10    0.24
  -1  11  13    0.11    0.13
  -1  11  13   -0.02    0.18
  -1  11  13    0.01    0.17
   1  11 -13   -0.02    0.19
   1 -11 -13    0.38    0.28
  -1  11  13    0.12    0.16
  -1  11  13    0.28    0.25
   1  11 -13    0.14    0.23
   1  11 -13    0.08    0.23
   1 -11 -13    0.15    0.16
   1  11 -13   -0.05    0.22
   1 -11 -12    0.53    0.37
  -1 -11  12    0.61    0.28
  -1  11  12    0.39    0.21
   1  11 -12    0.55    0.21
  -1  11  12    0.67    0.18
   1 -11 -12    0.42    0.17
  -1  11  12    0.85    0.28
   1 -11 -12    1.31    0.36
   1  11 -12    0.73    0.29
   1  11 -12    0.70    0.27
  -1  11  12    0.36    0.16
  -1 -11  11    0.17    0.23
   1 -11 -11    0.02    0.37
  -1  11  11    0.23    0.14
   1  11 -11    0.22    0.16
   1 -11 -11    0.20    0.20
  -1  11  11    0.06    0.13
   1  11 -11   -0.17    0.25
  -1  11  11    0.25    0.23
   1  11 -11   -0.06    0.22
   1 -11 -11   -0.87    0.34
  -1  11  10    5.64    0.51
   1 -11 -10    5.49    0.84
  -1 -11  10    5.47    0.63
   1  11 -10    6.17    0.59
  -1  11  10    5.80    0.60
   1  11 -10    5.37    0.55
   1 -11 -10    4.24    0.59
   1 -11 -10    5.99    0.59
  -1  11  10    5.33    0.55
  -1  11   9    1.99    0.29
  -1 -11   9    1.63    0.35
   1 -11  -9    2.52    0.52
   1 -11  -9    2.07    0.36
   1 -11  -9    1.79    0.36
   1  11  -9    1.81    0.31
   1  11  -9    1.98    0.32
   1  11  -9    1.89    0.32
  -1  11   9    1.98    0.35
  -1  11   8   27.19    1.05
  -1 -11   8   28.11    1.23
  -1 -11   8   27.43    1.35
   1 -11  -8   26.63    1.61
  -1  11   8   28.72    1.26
   1  11  -8   27.28    1.14
  -1  11   8   26.69    1.22
   1 -11  -8   27.49    1.23
   1  11  -8   27.03    1.17
   1  11  -8   27.50    1.16
  -1 -11   7  130.77    3.07
  -1 -11   7  122.82    3.61
  -1  11   7  132.88    3.06
  -1 -11   7  118.44    3.34
   1 -11  -7  134.94    4.05
  -1 -11   7  132.98    3.36
  -1 -11   7  129.98    3.61
  -1  11   7  128.30    3.33
   1  11  -7  136.98    3.26
  -1  11   7  136.86    3.39
   1 -11  -7  129.97    3.35
   1  11  -7  130.69    3.20
   1  11  -7  134.43    3.25
  -1  11   6    3.70    0.31
  -1 -11   6    4.06    0.35
  -1 -11   6    3.42    0.48
   1 -11  -6    3.45    0.29
  -1 -11   6    4.28    0.48
  -1 -11   6    4.08    0.43
  -1 -11   6    4.19    0.52
   1 -11  -6    5.03    0.66
   1  11  -6    4.45    0.41
  -1  11   6    4.05    0.41
  -1  11   6    3.96    0.42
   1  11  -6    3.73    0.52
   1  11  -6    4.80    0.42
   1 -11  -6    4.10    0.43
   1  11  -6    4.45    0.40
  -1 -11   5    0.77    0.17
   1 -11  -5    0.59    0.13
   1 -11  -5    0.67    0.14
  -1 -11   5    0.28    0.20
  -1 -11   5    0.57    0.19
   1 -11  -5    0.82    0.19
   1 -11  -5    1.33    0.40
  -1 -11   5    0.35    0.23
  -1 -11   5    0.54    0.19
  -1 -11   5    1.58    0.27
   1  11  -5    0.50    0.16
   1 -11  -5    0.66    0.20
  -1  11   5    0.64    0.18
  -1  11   5    0.73    0.20
  -1  11   5    0.62    0.16
   1  11  -5    0.53    0.16
  -1  11   5    0.66    0.16
   1  11  -5    0.75    0.25
   1  11  -5    0.46    0.15
  -1 -11   4   12.01    0.78
  -1 -11   4   10.34    0.56
   1 -11  -4   11.15    0.52
   1 -11  -4   10.94    0.51
   1 -11  -4   10.43    0.58
  -1 -11   4   10.66    0.63
   1 -11  -4   11.44    0.87
  -1 -11   4   10.11    0.68
  -1 -11   4    9.04    0.57
   1 -11  -4   13.10    0.70
   1  11  -4   11.42    0.58
  -1  11   4   11.83    0.62
  -1  11   4   11.76    0.81
  -1  11   4   10.54    0.64
  -1  11   4   10.71    0.64
   1  11  -4   10.47    0.55
   1  11  -4   11.79    0.92
   1  11  -4   10.94    0.56
  -1 -11   3   33.52    1.31
   1 -11  -3   30.59    1.17
  -1 -11   3   30.33    1.04
   1 -11  -3   32.66    1.00
   1 -11  -3   32.08    0.97
   1 -11  -3   30.64    1.17
  -1 -11   3   31.84    1.13
   1 -11  -3   32.74    1.46
   1 -11  -3   30.81    1.08
  -1 -11   3   30.01    1.10
  -1 -11   3   30.51    1.19
  -1  11   3   32.77    1.42
   1  11  -3   29.41    1.01
  -1  11   3   32.95    1.13
   1  11  -3   30.43    1.01
   1 -11  -3   32.08    1.17
  -1  11   3   31.14    1.19
  -1  11   3   32.11    1.17
  -1  11   3   31.70    1.26
   1  11  -3   31.10    1.02
   1 -11  -2   30.22    1.11
  -1 -11   2   30.32    1.01
  -1  11   2   27.93    1.12
   1 -11  -2   29.81    0.96
   1 -11  -2   30.62    0.94
   1  11  -2   28.87    1.44
  -1 -11   2   30.57    1.18
  -1 -11   2   29.83    1.05
  -1 -11   2   26.53    1.04
   1 -11  -2   29.61    1.13
   1 -11  -2   28.67    1.03
  -1 -11   2   28.43    1.10
  -1  11   2   29.83    1.11
   1 -11  -2   30.28    1.11
  -1  11   2   29.19    1.34
  -1  11   2   27.48    1.15
  -1  11   2   30.46    1.09
   1  11  -2   29.96    0.97
   1  11  -2   30.21    0.96
  -1  11   2   28.87    1.24
  -1 -11   1    2.15    0.28
  -1 -11   1    2.33    0.27
   1 -11  -1    2.13    0.21
  -1 -11   1    2.70    0.27
   1 -11  -1    2.65    0.26
   1 -11  -1    2.10    0.27
  -1  11   1    2.31    0.30
  -1 -11   1    1.97    0.26
   1 -11  -1    1.95    0.29
   1 -11  -1    2.52    0.28
  -1 -11   1    3.61    0.35
  -1  11   1    2.08    0.29
   1  11  -1    1.81    0.20
  -1  11   1    2.33    0.38
   1 -11  -1    1.44    0.22
   1  11  -1    2.18    0.32
  -1  11   1    2.28    0.29
  -1  11   1    2.58    0.38
   1  11  -1    1.89    0.20
  -1 -11   0    8.88    0.75
   1 -11   0    8.65    0.45
  -1 -11   0    8.81    0.55
  -1 -11   0    9.02    0.50
   1 -11   0    8.61    0.54
   1 -11   0    9.03    0.47
  -1 -11   0    7.96    0.52
  -1 -11   0    7.95    0.54
  -1 -11   0    8.63    0.52
   1 -11   0    8.99    0.52
   1 -11   0    8.96    0.58
   1  11   0    8.45    0.62
  -1  11   0    8.63    0.72
   1  11   0    7.61    0.55
[truncated: 19,731,370 more chars]
